# Supplementary material for: Characterization and Use in Wheat Breeding of Leaf Rust Resistance Genes from Durable Varieties
Source: Biology (Basel). 2021 Nov 12;10(11):1168. doi: 10.3390/biology10111168 (PMC8615195; doi:10.3390/biology10111168)
Supplement: Supplementary file 1 [file biology-10-01168-s001.zip]

Archive with 5 entries (5 files):
- Table S1 - Markers LrSV2-interval.pdf
- Table S2 - Markers LrcSV2-interval.pdf
- Table S5 - geno matrix_BMxP v2.xlsx
- Table S6 - Statistical analysis of field trials.xlsx
- Tables S3 and S4 - SSRs for background selection.xlsx
