# Supplementary material for: Characterization and Use in Wheat Breeding of Leaf Rust Resistance Genes from Durable Varieties
Source: Biology (Basel). 2021 Nov 12;10(11):1168. doi: 10.3390/biology10111168 (PMC8615195; doi:10.3390/biology10111168)
Supplement: Supplementary file 1 [file biology-10-01168-s001.zip › Table S5 - geno matrix_BMxP v2.xlsx]

## Sheet: All
*BMP1	A	B	B	B	B	A	A	A	B	A	B	A	A	B	A	B	B	A	B	B	B	A	A	A	B	-	B	A	B	A	A	B	A	B	A	A	B	A	B	B	B	A	A	B	A	B	-	A	B
*barc003-	B	A	B	A	B	B	B	A	B	-	A	A	A	A	B	A	A	A	B	B	B	B	B	A	A	B	A	B	A	A	B	A	B	A	A	B	A	B	B	B	B	B	B	B	A	A	B	B	A
*barc019-	B	B	A	B	A	A	A	B	A	B	B	B	A	A	A	B	A	B	A	B	A	A	A	A	B	A	B	B	B	A	A	-	B	A	B	B	A	B	B	B	A	-	B	A	B	B	B	-	B
*barc021-	B	A	B	A	B	B	B	A	A	A	B	A	B	A	B	A	B	B	B	A	-	B	A	B	A	B	A	B	B	B	B	A	A	A	B	B	B	A	A	A	A	B	B	A	B	B	B	A	-
*barc049-	B	A	A	B	B	B	B	A	B	A	B	A	A	B	B	A	A	B	B	A	B	B	B	A	A	B	A	A	A	B	B	A	A	B	A	A	B	A	A	A	B	B	A	A	A	B	B	B	A
*barc062-	B	B	B	B	A	B	B	A	A	B	B	A	B	A	A	B	B	B	A	B	A	B	A	B	A	A	A	A	B	A	A	A	B	A	B	B	B	B	A	A	A	A	B	B	B	B	B	A	A
*barc096-	A	B	B	A	A	A	B	-	A	A	A	B	A	A	A	A	A	A	A	A	A	A	A	B	A	B	A	B	A	A	A	A	B	B	A	B	A	A	B	B	B	A	B	A	B	A	B	A	A
*barc101a-	A	B	B	B	B	B	B	A	B	B	B	B	A	B	B	B	B	A	B	A	B	A	A	B	A	A	B	A	A	A	B	B	B	B	A	A	A	A	-	B	A	A	B	A	-	A	B	A	A
*barc124a-	B	B	A	B	A	B	B	A	B	B	A	B	A	B	B	B	B	A	B	B	A	A	B	A	B	A	B	B	B	B	A	A	B	B	B	B	A	A	B	A	A	B	A	B	A	A	A	B	A
*barc124b-	A	B	A	B	A	A	A	A	A	B	A	A	A	B	B	B	A	B	B	B	A	B	A	A	B	A	A	B	B	B	A	A	B	A	A	A	B	B	B	A	B	A	B	B	A	A	A	A	A
*barc134-	A	B	B	A	B	A	A	-	A	A	A	A	B	B	B	B	B	B	B	B	A	B	A	A	B	A	A	A	A	A	B	B	B	A	A	A	B	A	A	A	A	B	B	A	A	B	A	A	A
*barc137-	A	B	A	B	B	B	A	-	A	B	B	A	A	B	B	-	B	A	A	B	B	A	B	-	B	A	B	B	B	B	B	-	B	B	B	A	B	A	A	-	B	A	B	B	B	B	B	B	B
*barc142a-	B	B	B	B	A	B	A	B	B	A	B	B	B	B	B	B	B	B	A	A	B	A	B	A	B	A	A	B	A	B	A	B	B	B	A	B	A	A	A	B	A	B	B	A	A	B	-	A	B
*barc142b-	A	A	B	B	B	B	B	B	A	A	B	B	B	A	A	A	A	B	B	B	B	A	B	B	A	B	B	A	A	A	B	A	B	B	B	B	B	B	A	A	A	A	B	B	B	B	-	B	A
*barc143-	A	A	A	A	B	B	B	B	B	A	A	A	B	B	A	B	B	A	B	A	A	A	A	B	A	B	B	A	A	A	B	-	A	B	B	B	A	A	A	B	B	A	B	A	B	B	B	B	B
*barc145-	A	B	A	B	A	A	A	B	A	B	A	A	B	A	A	B	B	A	A	A	A	B	B	A	A	A	B	A	B	B	B	B	A	A	A	A	A	B	A	A	A	B	A	B	B	B	B	A	A
*barc149-	A	A	B	B	A	B	A	A	B	B	B	B	A	A	A	A	B	B	B	A	B	B	A	B	A	A	B	B	B	B	B	-	A	A	A	B	A	A	A	B	A	B	A	A	A	A	A	A	B
*barc169-	A	B	A	B	B	A	B	A	B	A	A	A	A	B	A	B	B	A	A	A	A	A	B	B	A	B	B	A	B	B	A	A	-	B	B	B	A	B	A	B	B	B	A	A	B	B	A	A	B
*barc183-	B	A	B	A	A	A	B	A	B	B	A	A	B	B	A	B	B	B	B	B	B	B	A	A	A	A	A	B	A	B	B	A	A	B	B	A	A	A	A	A	B	B	A	A	B	A	B	B	B
*barc188-	B	B	A	A	B	B	B	A	A	A	B	B	B	B	B	A	A	B	A	B	A	B	B	B	B	A	B	B	B	B	A	A	A	B	A	A	B	B	A	A	B	B	B	B	B	B	B	A	A
*barc193-	B	A	A	B	B	A	B	A	A	A	A	B	A	B	A	B	B	B	B	A	A	A	A	B	B	A	B	B	A	B	A	B	A	A	A	A	A	-	A	A	B	B	A	B	A	A	B	-	A
*barc196-	A	B	A	A	-	A	B	A	A	A	A	A	A	A	A	A	B	B	B	A	A	B	A	A	B	B	A	B	A	A	B	A	A	B	A	B	B	B	B	B	A	B	A	A	B	A	A	B	A
*barc206-	A	B	A	A	A	B	A	B	B	A	B	A	B	B	B	B	B	A	B	B	A	B	B	A	A	A	B	B	A	B	A	B	A	B	B	A	A	B	A	A	A	B	A	B	A	B	B	-	B
*barc217-	A	A	B	B	B	A	B	A	A	B	A	A	A	B	A	B	B	B	A	B	B	B	B	A	B	A	B	B	B	A	A	A	B	A	A	A	A	A	A	B	B	B	A	A	B	A	A	A	B
*barc292-	B	A	A	B	B	B	B	A	B	A	B	A	A	B	B	A	A	B	B	A	B	B	B	A	A	B	B	A	A	B	B	A	A	B	-	A	B	A	A	B	B	B	A	A	A	B	B	B	A
*barc308a-	A	B	B	B	B	B	B	B	B	B	B	B	A	A	B	B	-	A	B	A	B	A	A	B	A	A	B	A	A	A	B	B	-	A	B	A	A	A	A	B	A	A	B	A	B	A	B	B	A
*barc308b-	B	B	B	B	A	B	A	A	B	A	B	B	B	B	B	B	B	B	A	A	A	A	B	A	B	A	A	B	A	B	A	B	-	B	B	B	A	A	A	B	A	B	B	A	A	B	B	A	B
*barc318-	A	B	B	B	-	A	B	B	A	B	A	A	A	A	A	A	B	A	B	B	B	B	A	A	B	A	A	A	B	A	B	A	B	-	A	A	A	A	B	B	A	B	B	B	A	A	B	A	A
*gdm067-	B	B	B	A	A	A	A	B	B	B	A	A	A	A	A	A	B	B	-	A	B	A	A	B	A	B	-	B	A	B	A	B	A	B	A	B	B	B	B	B	B	A	B	A	B	B	A	B	B
*gwm004a-	B	A	A	A	B	B	A	B	A	A	A	A	A	B	A	A	A	B	A	B	A	A	B	A	B	A	B	B	B	B	B	A	B	A	A	A	A	B	B	A	B	A	A	A	B	B	B	A	B
*gwm004b-	B	B	B	B	B	A	A	B	B	A	A	A	A	B	B	B	A	A	A	B	A	B	B	B	A	A	B	B	A	B	B	A	B	A	A	B	A	B	A	A	A	B	B	B	A	B	A	B	A
*gwm005-	B	-	A	B	A	A	A	B	A	B	B	B	A	A	A	-	A	B	A	B	A	A	A	-	B	A	B	B	B	A	A	A	B	A	B	B	A	B	B	B	A	-	B	A	B	B	B	-	B
*gwm044-	B	A	A	A	-	B	A	A	B	A	A	B	B	B	A	A	B	A	A	A	A	B	B	B	A	A	B	A	A	B	B	B	B	B	-	B	A	A	A	B	B	B	B	A	A	A	A	A	A
*gwm046-	B	A	B	A	B	B	B	A	B	B	B	A	B	A	A	B	B	A	B	A	B	B	-	B	A	B	B	B	A	B	B	A	A	B	A	A	A	B	B	A	A	B	A	A	A	B	B	-	-
*gwm054-	-	A	A	B	A	B	B	B	A	B	-	A	A	A	B	A	A	A	B	B	B	B	A	-	A	B	A	B	A	B	B	B	A	B	A	A	A	-	A	A	B	A	A	B	A	A	B	B	A
*gwm071a-	A	B	B	B	B	B	-	A	A	A	A	A	A	A	A	A	B	B	A	B	A	B	A	B	A	B	B	A	A	B	A	B	B	A	B	A	B	B	B	B	B	B	A	B	-	B	B	A	B
*gwm071b-	B	B	B	B	B	A	-	B	B	A	A	A	A	B	B	B	A	A	A	B	A	A	A	B	A	A	B	B	A	A	B	A	A	A	A	B	A	B	A	A	A	B	B	A	-	B	A	B	B
*gwm071c-	A	A	A	A	B	B	A	A	B	A	B	B	B	B	A	B	A	B	A	B	A	A	A	A	B	A	B	B	B	A	B	A	A	A	A	B	B	A	B	A	A	B	A	B	B	A	A	A	A
*gwm107a-	B	A	A	A	B	A	-	B	A	A	A	A	A	A	A	B	B	A	B	A	A	B	A	A	-	B	B	A	A	B	A	B	B	A	A	A	B	A	A	A	A	B	A	A	A	A	A	B	A
*gwm107b-	A	B	B	A	B	A	-	B	A	A	A	A	B	B	A	B	A	A	B	B	B	B	A	B	B	B	A	B	B	B	B	B	B	A	B	A	B	A	A	B	B	B	B	A	A	A	A	A	A
*gwm107c-	A	B	B	A	B	A	-	B	A	A	A	A	B	B	A	B	A	A	B	A	B	B	A	B	B	B	A	B	B	B	B	B	B	A	B	A	B	A	A	B	B	B	B	A	A	A	A	A	A
*gwm108-	A	B	A	B	A	A	A	B	B	A	A	A	B	A	A	B	A	A	B	A	A	B	B	B	A	A	A	B	B	B	B	A	B	B	A	A	A	B	A	A	A	B	A	B	B	B	B	B	B
*gwm111-	B	B	A	A	A	A	B	A	B	A	A	B	B	B	A	A	B	A	B	A	A	A	B	B	B	A	B	A	A	B	B	B	B	A	A	-	A	A	A	-	B	B	B	A	A	A	-	B	A
*gwm120a-	A	B	B	B	B	-	B	A	B	B	-	B	A	B	B	B	B	A	B	A	B	A	A	B	A	A	B	A	A	A	B	B	B	B	A	A	A	-	-	B	A	A	B	A	B	-	B	A	A
*gwm133a-	B	B	B	A	A	B	B	-	B	A	A	B	A	A	A	B	A	B	A	A	A	A	B	B	A	B	A	A	A	B	A	B	A	A	A	B	B	A	A	B	A	B	B	A	A	A	A	A	A
*gwm133b-	A	B	B	A	B	A	B	-	A	A	A	A	B	B	A	B	A	A	B	B	B	B	A	B	B	B	A	B	B	B	B	B	B	A	B	A	B	A	A	B	B	B	B	A	A	A	A	A	A
*gwm133c-	B	B	A	B	A	A	A	-	A	B	B	B	A	A	A	B	A	B	A	B	A	A	A	A	B	A	B	B	B	A	A	A	B	A	B	B	A	B	B	B	A	B	B	A	B	B	B	B	B
*gwm136-	A	A	B	A	B	B	B	A	B	A	A	A	A	B	A	A	A	A	A	B	A	B	A	A	B	B	B	B	B	-	B	A	A	A	A	A	B	B	B	A	B	A	B	B	A	B	A	B	B
*gwm146-	B	B	B	A	B	A	A	A	B	A	A	A	B	A	A	B	B	B	A	A	A	B	-	B	A	B	B	B	B	B	A	A	A	B	A	A	A	B	A	B	A	A	A	A	B	A	A	A	A
*gwm148a-	A	A	A	A	B	-	-	B	A	B	A	B	A	A	B	B	B	A	B	B	B	B	A	B	B	A	A	A	A	A	B	B	B	B	B	-	A	-	-	B	A	B	B	B	B	-	B	A	A
*gwm154-	B	A	B	B	A	B	A	A	A	A	A	B	A	A	A	B	A	B	A	B	B	B	A	A	A	A	B	A	B	B	B	B	A	A	A	B	B	A	B	B	A	A	B	A	A	B	B	A	B
*gwm155-	B	B	B	B	A	B	B	A	B	A	A	A	B	A	B	B	B	A	A	B	B	A	B	B	A	B	A	A	A	B	A	A	A	B	B	B	B	A	B	B	A	A	B	A	B	A	A	A	A
*gwm156-	A	A	B	B	A	B	A	A	A	B	A	A	A	B	A	B	B	B	A	B	-	B	-	B	B	B	B	A	B	A	B	A	A	A	A	A	A	A	B	A	A	A	B	A	A	B	B	B	B
*gwm157-	B	A	B	A	B	B	A	-	A	A	B	A	A	B	B	-	A	A	B	A	B	A	A	B	B	A	B	B	B	B	B	B	A	A	B	A	A	A	B	A	B	B	A	B	B	A	A	-	A
*gwm160-	A	A	A	B	A	B	B	B	B	A	A	A	B	A	A	B	B	A	A	B	A	A	B	A	B	B	B	A	A	A	B	B	A	A	B	B	B	B	A	A	B	B	A	A	A	B	A	B	B
*gwm160b-	B	B	B	B	B	B	B	A	A	A	B	B	B	A	B	B	B	A	B	A	B	A	B	B	B	A	A	A	B	A	B	B	A	A	B	B	B	A	A	A	A	A	B	B	A	A	B	A	A
*gwm174-	A	A	B	B	-	B	B	B	A	B	A	A	B	B	A	A	B	A	B	B	A	B	A	B	A	A	B	B	B	B	B	A	A	B	A	-	A	A	B	B	B	A	A	A	B	B	A	A	B
*gwm182-	A	A	B	A	A	B	B	B	A	B	A	B	B	A	A	A	B	A	B	A	A	B	B	B	A	A	B	B	B	B	B	A	B	A	A	B	A	A	A	B	A	A	A	A	B	B	A	B	B
*gwm190-	A	B	A	A	B	A	B	A	B	A	A	A	B	B	A	A	A	A	B	A	A	B	A	B	B	B	A	A	B	A	B	A	A	B	B	A	B	A	A	A	A	A	B	B	B	B	B	B	B
*gwm191a-	B	B	A	A	B	B	B	A	A	A	B	B	A	B	B	A	A	B	A	B	A	B	B	B	B	A	B	B	B	B	B	A	A	B	A	-	B	B	A	A	B	A	B	B	B	B	B	B	B
*gwm191b-	A	B	B	A	B	B	B	B	A	A	A	A	B	B	A	B	A	A	B	A	B	B	A	B	B	B	A	B	B	B	B	B	B	A	B	-	B	A	A	B	B	B	B	A	A	A	A	A	A
*gwm192-	A	A	A	A	B	A	B	-	A	A	A	A	A	B	A	-	B	A	B	A	A	B	A	A	A	B	B	A	A	B	A	B	A	A	A	A	B	A	A	-	A	A	A	A	A	A	B	B	A
*gwm193-	A	B	B	A	B	-	B	B	A	A	A	A	B	B	A	B	A	A	B	B	B	B	A	B	B	B	-	B	B	B	B	B	B	A	B	A	-	-	A	B	B	B	B	A	A	A	A	A	-
*gwm194-	A	A	B	A	A	A	A	A	-	A	B	B	A	B	B	B	A	A	B	B	B	B	B	A	A	A	B	B	B	A	B	A	B	A	A	A	A	B	B	B	B	B	A	-	B	A	A	A	-
*gwm219-	B	B	-	A	B	A	B	B	A	A	B	A	B	B	A	B	B	B	B	B	B	B	A	B	B	B	A	A	B	B	B	B	B	A	B	A	B	A	A	B	B	B	B	A	A	B	A	A	B
*gwm232-	B	A	B	B	A	B	B	A	A	B	B	A	B	A	A	B	B	A	A	B	A	B	A	B	A	A	A	A	B	A	A	B	B	A	A	B	A	B	A	A	A	A	B	B	B	B	B	A	B
*gwm234-	B	A	B	B	B	A	B	A	B	A	A	B	B	B	A	A	B	B	A	B	B	A	B	B	B	B	A	B	A	-	A	B	B	B	A	B	B	A	A	B	A	A	B	A	A	B	A	B	B
*gwm247-	A	B	A	A	A	B	B	B	B	A	B	B	B	A	B	B	A	B	B	A	B	A	B	A	B	A	B	A	A	B	A	B	B	A	B	A	B	A	A	B	A	A	B	A	B	B	B	A	B
*gwm259-	A	B	B	A	A	A	A	B	B	A	A	B	B	B	A	B	B	A	B	A	A	B	B	A	B	B	B	A	A	A	A	B	A	B	A	B	A	B	A	B	A	B	B	B	B	B	A	B	B
*gwm261-	A	-	A	B	A	B	A	-	B	A	A	B	A	B	A	-	-	A	A	B	A	A	A	A	B	A	B	B	B	A	A	A	B	-	-	B	B	A	B	-	A	B	A	B	B	A	A	B	B
*gwm271-	A	B	B	B	B	-	B	A	B	B	A	B	A	-	B	B	B	A	B	B	B	B	A	B	A	A	A	A	A	A	B	B	B	B	B	A	A	-	A	B	A	B	B	B	B	-	B	A	A
*gwm276-	-	A	A	B	B	B	B	A	B	A	B	A	A	B	B	A	A	B	B	A	B	B	B	A	A	B	B	A	A	B	B	A	A	B	A	A	B	A	A	A	B	B	A	A	A	A	A	B	A
*gwm285-	A	B	B	B	A	A	-	B	-	B	A	A	B	A	A	A	A	A	A	A	B	B	-	-	B	A	A	B	-	B	B	B	A	A	A	A	A	-	A	-	A	B	A	B	B	B	B	B	B
*gwm296a-	B	A	A	B	B	A	A	B	A	B	B	A	A	B	A	A	B	B	A	B	A	B	A	B	A	A	A	B	B	B	B	B	B	A	A	B	B	B	B	B	B	A	A	B	B	B	A	A	-
*gwm296b-	A	-	A	B	A	A	A	A	B	A	A	B	A	B	A	B	B	A	B	B	A	A	-	A	B	A	B	B	B	A	B	A	B	B	B	B	A	A	B	A	A	B	A	B	A	A	A	B	B
*gwm301-	B	B	B	A	B	A	A	-	A	B	A	B	A	B	B	-	A	A	A	A	B	A	B	B	A	B	B	A	B	A	B	A	B	A	B	A	A	A	B	-	B	B	B	B	B	A	B	B	A
*gwm304-	A	A	B	B	-	B	-	B	A	-	A	A	A	A	A	B	B	B	A	B	B	B	-	A	B	A	A	A	A	B	B	A	A	A	A	B	B	A	B	B	A	A	B	A	A	B	A	A	B
*gwm314-	A	B	B	A	B	A	A	B	B	B	B	-	B	B	A	B	B	B	A	B	B	A	B	A	A	B	B	B	B	B	A	A	B	B	-	B	B	B	-	A	B	B	A	B	A	B	A	B	B
*gwm325-	A	B	B	A	-	A	B	A	A	A	A	A	A	A	A	B	B	A	B	A	A	B	A	B	B	B	A	B	B	A	B	A	A	B	A	B	B	B	B	B	A	-	A	A	B	A	B	B	A
*gwm332-	A	B	A	B	B	A	A	A	B	A	B	B	A	B	A	B	A	A	B	A	B	B	B	A	A	B	A	A	B	B	B	B	A	B	A	A	B	A	A	B	A	A	A	B	A	B	A	B	A
*gwm334-	B	A	B	B	A	B	A	A	A	B	B	B	A	B	B	A	B	B	B	A	A	B	A	A	B	B	A	A	B	A	B	B	A	A	A	A	A	B	A	-	A	B	B	A	A	A	B	B	A
*gwm337-	A	B	A	B	-	-	A	A	A	A	A	A	A	A	A	B	B	A	B	B	A	A	B	B	A	B	B	A	B	B	A	A	B	B	B	B	B	A	A	B	A	B	B	A	A	A	A	B	B
*gwm349-	A	B	B	A	-	A	A	B	A	B	A	B	A	B	B	A	A	A	B	A	B	A	B	B	A	B	B	A	B	A	B	A	B	A	B	A	A	A	A	A	B	B	B	B	B	A	B	B	A
*gwm350a-	A	A	-	A	B	B	B	B	B	A	A	A	A	B	A	A	B	A	A	B	A	B	A	A	B	B	B	B	B	A	B	A	A	A	A	A	B	B	B	A	B	A	B	B	A	B	A	B	B
*gwm350b-	B	A	-	B	B	A	A	B	B	A	B	B	A	A	B	B	B	B	A	A	A	A	-	B	B	B	B	B	B	B	B	B	B	A	A	B	A	B	A	A	B	A	A	A	A	B	B	A	B
*gwm356-	A	B	B	A	A	B	A	A	B	B	A	A	A	A	B	A	B	A	A	A	A	A	B	B	B	B	A	B	A	A	A	A	B	A	A	B	A	B	B	A	A	B	B	B	B	B	A	A	B
*gwm357-	A	A	B	A	A	A	A	B	A	B	A	B	B	A	A	A	A	A	B	B	B	A	A	B	A	A	A	B	A	A	B	A	B	A	A	A	B	B	B	B	A	B	B	B	A	A	B	A	A
*gwm358-	A	A	A	A	B	B	B	-	B	A	A	A	B	B	A	A	B	A	A	A	A	A	A	B	A	B	B	A	A	A	B	A	A	B	B	B	A	B	A	B	B	B	B	A	B	B	B	B	B
*gwm359-	A	B	B	B	B	B	A	A	A	A	A	A	A	A	A	A	B	A	A	B	A	B	A	B	A	B	B	A	A	B	A	B	B	A	B	A	B	B	B	B	B	B	A	B	-	B	B	-	B
*gwm368-	B	A	A	A	B	A	B	A	A	A	A	B	B	A	A	B	B	A	B	A	A	A	A	A	B	B	B	A	A	-	A	B	B	A	A	A	-	A	A	A	B	A	A	A	A	A	A	B	A
*gwm369-	A	A	A	B	A	B	B	A	B	A	B	B	A	A	A	B	A	A	A	B	A	A	-	A	A	A	B	B	A	B	B	B	B	B	B	B	A	B	B	A	A	A	A	A	B	B	B	B	A
*gwm371-	B	B	B	A	A	B	B	B	B	A	A	A	A	A	A	B	A	B	A	A	A	A	B	B	B	B	A	A	A	B	A	B	B	A	A	B	B	A	A	B	A	A	B	B	A	A	A	A	A
*gwm382a-	B	B	B	B	B	B	A	B	A	B	B	A	B	B	A	B	A	A	B	B	A	A	B	A	A	B	B	A	B	B	A	A	B	B	-	A	B	A	B	B	A	A	B	B	B	A	A	-	A
*gwm382b-	B	B	B	A	B	A	A	A	A	B	A	B	A	B	B	A	A	A	-	A	B	A	-	B	A	B	B	A	B	A	B	A	B	A	B	A	A	A	B	B	B	B	B	B	B	A	B	-	A
*gwm389-	B	A	B	B	A	B	B	B	A	B	A	A	A	A	A	B	B	A	B	A	A	A	B	B	A	B	A	A	A	B	A	B	A	A	B	A	A	A	B	A	B	A	A	B	A	A	B	A	A
*gwm397-	A	B	A	B	B	A	A	B	A	B	B	B	B	A	A	B	B	A	B	B	A	A	A	B	A	B	A	B	A	A	A	B	B	B	-	A	A	B	B	A	A	B	A	A	B	B	A	A	B
*gwm403a-	A	B	A	A	B	-	-	A	A	B	B	B	A	B	B	A	A	B	A	B	A	B	B	A	B	A	B	B	B	B	B	A	A	B	-	A	A	-	A	A	B	A	B	B	B	-	B	B	B
*gwm403b-	A	B	B	B	B	-	-	A	B	B	A	B	A	A	B	B	B	A	B	B	B	B	A	B	A	A	A	A	A	A	B	B	B	B	-	A	A	-	B	B	A	B	B	B	B	-	B	A	A
*gwm408-	B	B	B	B	B	A	A	A	B	A	-	A	A	A	B	B	B	A	B	A	B	A	B	B	B	A	A	A	A	B	A	B	B	B	A	B	A	A	A	-	A	B	A	A	A	B	B	A	B
*gwm413-	A	B	A	A	B	B	B	A	A	B	B	B	A	B	B	A	B	A	A	B	B	A	A	A	B	A	B	B	B	B	B	A	B	B	B	A	-	A	A	A	B	A	B	B	B	B	B	B	B
*gwm428-	B	A	B	B	B	A	A	-	B	B	B	A	A	A	B	B	B	B	A	A	B	A	A	A	B	B	B	B	A	A	B	A	B	B	A	B	A	B	B	A	B	A	B	B	A	A	B	A	A
*gwm429a-	A	A	A	A	B	-	-	-	A	B	A	B	A	-	B	B	B	B	B	B	-	B	-	B	B	A	A	A	A	A	B	B	B	B	B	A	-	A	-	B	A	B	B	B	B	-	B	A	A
*gwm443a-	B	A	B	B	B	A	A	B	B	A	A	B	B	B	B	B	B	B	A	B	A	A	B	B	B	B	A	B	A	B	A	B	A	B	A	B	B	A	A	B	A	B	B	A	A	B	A	A	-
*gwm443b-	B	A	B	B	B	A	A	A	A	B	A	B	A	B	A	B	A	B	A	B	B	B	-	B	A	A	B	A	A	B	B	B	A	A	A	B	B	A	B	B	B	A	B	B	A	B	A	B	-
*gwm455-	A	B	A	B	A	A	A	A	B	A	A	B	A	B	A	B	B	A	-	B	A	A	B	A	B	B	B	B	B	A	B	A	B	B	B	B	A	A	B	A	B	B	B	-	B	B	B	B	B
*gwm458-	A	B	A	B	-	B	A	A	A	A	A	A	A	A	A	B	B	A	A	B	A	A	A	B	A	B	B	A	B	B	A	A	B	B	B	B	A	B	A	B	B	B	A	A	A	B	A	B	B
*gwm484-	A	A	B	B	B	B	A	A	B	A	B	B	B	B	A	A	B	A	B	A	B	B	B	A	A	B	B	A	B	-	B	A	B	A	B	A	B	A	B	A	B	A	A	B	B	B	A	A	B
*gwm495-	A	A	A	A	B	A	B	A	A	A	A	A	A	B	A	B	B	A	B	A	A	-	A	A	A	B	B	A	A	B	A	B	A	A	A	A	B	A	A	A	A	A	A	A	A	A	B	B	A
*gwm497a-	A	A	B	A	B	A	A	A	A	B	B	A	B	A	A	A	A	A	A	B	B	B	A	B	A	A	B	B	B	A	B	A	B	A	B	A	A	A	B	A	B	A	B	B	A	B	A	B	A
*gwm497b-	B	B	B	B	A	B	B	A	B	A	B	A	A	A	B	B	B	A	A	B	B	A	A	B	A	B	A	B	A	B	A	A	B	B	B	B	A	B	A	B	A	B	B	B	B	A	A	A	A
*gwm497c-	B	B	A	B	B	B	A	A	B	A	B	B	B	A	B	A	B	B	B	B	A	A	A	A	B	B	B	A	A	B	A	A	B	A	B	B	B	A	A	B	A	A	B	A	B	A	B	A	A
*gwm513-	A	A	A	A	B	A	B	A	A	A	A	A	A	B	A	B	B	A	B	A	A	B	A	A	A	B	B	A	A	B	A	B	A	A	A	A	B	A	A	A	A	A	A	A	A	A	A	B	A
*gwm533-	A	A	B	B	A	B	B	-	A	A	B	A	A	A	A	-	B	A	B	B	B	B	B	A	A	B	B	B	A	B	A	B	A	A	B	A	A	A	B	-	B	B	A	B	B	A	B	A	A
*gwm538-	A	A	-	B	B	A	A	A	A	A	A	B	A	B	A	B	B	B	B	A	A	A	A	A	A	B	B	B	-	B	A	A	A	A	A	B	B	A	A	A	A	A	B	A	A	A	B	A	A
*gwm539-	B	A	B	A	B	A	A	A	A	A	B	B	A	B	B	A	A	A	B	A	B	A	B	B	B	A	B	B	B	B	B	A	B	A	B	A	A	B	B	A	A	B	A	B	B	A	A	A	-
*gwm540-	B	B	B	B	A	A	B	B	B	A	A	B	A	A	A	B	-	A	A	B	A	A	B	B	A	B	B	A	A	B	A	B	A	A	A	B	B	A	A	B	A	B	B	A	A	B	A	A	B
*gwm570-	B	A	A	A	A	B	B	A	B	A	A	A	A	A	B	B	A	B	A	A	B	B	A	A	A	A	B	A	A	B	B	A	B	A	B	A	B	B	B	B	A	A	B	A	B	A	A	B	B
*gwm604-	B	B	B	A	A	B	A	A	B	A	B	A	A	B	B	A	B	B	A	A	B	A	B	B	B	A	A	B	A	B	A	B	B	B	A	B	A	A	A	B	A	B	B	A	A	B	B	A	B
*gwm626-	-	B	B	A	B	A	B	A	A	A	A	-	B	B	A	B	A	A	-	B	B	B	A	B	-	B	-	B	A	B	B	B	A	A	-	-	-	A	A	B	B	B	B	A	-	-	-	-	B
*gwm635a-	B	A	-	B	A	A	A	B	B	-	B	B	A	A	B	A	A	-	A	A	A	A	B	-	B	B	B	B	B	B	B	B	B	A	-	B	A	B	A	A	A	A	A	A	A	A	B	A	A
*gwm635b-	B	A	-	A	A	B	B	B	A	-	B	A	B	B	A	A	A	-	A	B	B	B	A	-	A	A	B	A	A	A	B	B	A	B	B	B	A	A	A	A	A	A	A	B	B	B	A	B	B
*gwm636-	A	B	A	B	A	A	A	B	A	B	A	A	A	B	B	B	A	B	A	B	A	B	A	A	A	A	A	B	B	B	A	A	B	A	A	A	B	B	B	A	B	A	B	B	A	B	A	A	B
*gwm642-	A	A	A	B	A	A	A	A	B	A	B	A	A	B	-	B	A	A	A	B	A	B	B	B	A	A	-	B	B	A	A	A	B	B	B	A	A	A	A	B	B	B	A	B	B	B	A	A	B
*gwm645-	A	B	A	A	B	A	A	A	B	A	B	B	B	B	A	B	B	B	A	A	B	B	B	A	A	A	A	B	B	B	B	A	-	A	B	-	B	B	A	B	B	A	A	B	A	B	A	B	B
*gwm654-	A	B	-	B	B	B	B	B	A	A	B	A	B	B	A	A	A	B	A	A	A	B	-	A	A	B	B	A	B	A	B	B	A	A	B	A	A	B	-	B	B	A	B	A	A	B	A	B	-
*Lr03	B	-	-	A	-	-	-	-	-	-	-	-	-	B	-	A	-	-	B	B	-	-	-	-	B	-	-	-	-	-	-	-	-	-	-	-	B	-	A	-	A	-	-	A	B	-	-	-	-
*Lr16-	A	B	B	B	B	A	B	A	B	A	B	A	-	B	A	B	B	A	B	B	B	A	B	A	B	-	B	A	B	A	A	B	A	B	A	A	B	A	B	B	B	A	A	B	A	B	-	A	B
*Lr17	B	-	A	B	-	-	A	-	A	-	A	-	-	B	-	B	A	-	B	B	A	-	-	-	B	A	A	-	B	-	-	A	-	A	-	-	B	-	B	A	B	-	-	B	-	A	A	-	A
*P31/M32-110	A	A	A	B	A	A	A	A	B	A	A	B	A	B	A	B	B	A	B	B	A	A	A	A	B	A	B	B	B	A	A	A	B	B	B	B	A	A	B	A	A	B	A	B	A	A	A	B	B
*P31/M32-135	A	A	B	A	A	A	B	B	A	A	A	B	A	A	A	A	A	A	A	A	A	A	A	B	B	B	A	B	A	A	A	B	B	A	A	B	A	A	B	B	B	B	B	A	B	B	B	A	A
*P31/M32-190	B	A	B	B	A	B	B	A	A	B	A	A	A	B	B	A	B	A	B	B	A	A	B	B	B	B	A	A	A	B	A	A	A	B	B	A	B	A	B	A	B	A	A	B	A	B	B	A	A
*P31/M32-225	B	B	A	B	A	B	A	B	A	A	B	B	A	B	B	A	B	B	B	A	B	B	B	A	B	A	B	A	B	A	B	B	A	A	A	A	A	B	A	B	A	B	A	A	A	B	B	B	A
*P31/M32-290	B	B	B	A	B	A	A	A	B	A	A	A	B	A	A	B	B	B	A	A	A	B	A	B	A	B	B	B	B	B	A	A	A	A	A	A	A	B	A	B	A	A	A	A	B	A	A	A	A
*P31/M34-080	A	B	A	A	B	B	A	B	A	A	B	B	B	A	B	A	A	A	B	A	A	B	A	A	B	A	A	B	A	A	A	B	B	A	A	A	B	A	B	B	A	B	A	B	B	A	A	A	B
*P31/M34-120	A	A	A	B	B	B	B	A	A	A	A	A	A	B	B	A	A	B	B	A	B	A	B	A	B	A	B	B	B	B	A	B	B	A	A	A	A	B	A	A	B	B	A	A	B	A	A	B	A
*P31/M34-175	B	A	A	A	B	B	B	B	A	B	B	A	B	B	A	A	A	B	A	B	B	B	B	B	A	B	B	A	B	A	B	B	A	B	B	B	B	B	A	A	A	A	A	B	A	B	B	B	A
*P31/M34-190	B	B	B	A	B	A	A	A	B	A	A	A	B	A	A	B	A	B	A	A	A	B	B	B	A	B	B	B	B	B	A	A	A	A	A	A	A	B	A	B	A	A	A	A	B	A	A	A	A
*P31/M34-200	B	B	A	A	B	B	A	B	A	A	B	B	B	A	B	A	A	A	B	A	A	B	B	A	B	A	A	B	A	A	A	B	B	A	A	A	B	A	B	B	A	B	A	A	-	A	A	A	B
*P31/M35-075	A	B	B	B	A	A	B	B	A	B	A	A	B	A	A	B	A	A	A	A	B	B	B	A	B	A	B	B	A	B	B	-	A	A	A	A	A	B	A	A	A	B	A	B	B	B	B	B	A
*P31/M35-110	A	A	B	A	B	B	B	B	B	A	A	A	A	B	A	-	-	-	A	B	A	B	A	A	B	B	B	B	B	A	B	B	A	A	A	A	B	B	B	A	B	A	B	B	A	A	A	B	B
*P31/M35-175	B	A	A	B	B	B	B	A	B	A	B	-	-	B	B	A	A	B	B	A	B	B	B	A	A	B	B	A	B	B	B	-	A	A	A	A	B	A	A	A	B	B	A	A	A	B	B	B	B
*P31/M35-178	B	A	B	B	B	A	A	A	B	B	B	-	A	A	A	A	B	A	B	A	B	B	B	A	A	A	B	B	A	B	B	B	B	A	A	A	A	A	B	A	B	A	A	B	B	A	A	B	B
*P31/M36-150	A	A	A	B	B	A	B	A	A	A	A	B	A	B	A	B	B	A	B	A	A	B	A	A	A	B	B	A	A	B	A	B	-	A	A	A	B	-	A	A	A	A	A	A	A	B	B	-	A
*P31/M36-220	B	B	B	B	A	B	A	A	B	B	A	A	A	A	B	A	B	B	A	A	B	A	A	B	A	B	A	B	A	A	A	A	-	A	A	B	A	-	B	A	A	B	B	B	B	A	A	-	B
*P31/M36-240	A	A	B	B	B	B	A	A	A	A	B	B	A	B	B	A	B	A	B	A	B	B	B	A	A	A	B	A	B	B	B	A	-	B	B	A	B	-	B	A	B	A	A	B	B	A	A	-	B
*P31/M36-255	A	A	B	A	B	B	B	B	A	A	A	A	A	B	A	A	A	A	A	B	A	B	A	A	B	B	B	B	B	A	B	A	-	A	A	A	B	-	B	A	B	A	B	B	A	A	A	-	B
*P31/M36-355	A	B	A	B	B	B	B	A	A	A	B	B	B	B	B	A	A	B	A	B	A	B	B	B	B	A	B	B	B	B	A	A	-	A	A	A	B	-	A	A	B	B	B	B	B	B	B	-	A
*P31/M37-140	A	A	B	B	A	B	B	B	A	A	A	A	A	A	A	B	B	A	B	B	B	B	B	A	A	B	A	B	A	B	A	B	A	B	B	A	A	A	B	A	B	A	A	B	B	B	B	A	A
*P31/M37-170	B	A	A	A	A	B	B	A	B	B	B	B	A	A	A	A	A	B	A	B	A	A	B	B	A	A	B	B	A	B	A	B	A	A	A	B	A	B	B	A	A	A	A	A	B	A	A	A	A
*P31/M37-215	A	B	A	B	A	B	A	A	B	A	B	A	B	A	B	B	A	A	B	A	A	B	B	A	A	A	B	A	B	A	B	B	A	A	A	A	A	B	A	B	B	A	A	B	B	B	B	A	A
*P31/M37-220	B	B	B	A	B	A	A	A	B	A	A	A	B	A	A	B	B	B	A	A	A	B	B	B	A	B	B	B	B	B	A	A	A	A	A	A	A	B	A	B	A	A	A	A	B	A	A	A	A
*P31/M37-240	A	A	B	B	A	A	A	B	A	B	B	A	A	B	A	B	B	A	A	A	B	B	A	B	A	A	B	B	B	A	A	B	A	B	B	A	B	A	B	A	B	B	B	B	A	A	A	A	B
*P31/M39-190	A	A	B	B	A	B	A	A	A	B	A	A	A	A	A	B	B	B	A	B	B	B	A	A	B	A	B	A	A	B	B	B	A	A	A	A	A	A	B	B	A	B	B	A	A	A	A	B	B
*P31/M39-275	B	B	B	A	B	A	A	A	B	A	A	A	B	A	A	B	A	B	A	A	A	B	B	B	A	B	B	B	B	B	A	A	A	A	A	A	A	B	A	B	A	A	A	A	-	A	A	A	A
*P31/M40-190	A	B	B	A	B	A	A	A	A	A	A	A	B	B	A	B	B	B	B	B	A	B	A	A	B	A	A	A	A	A	B	B	B	A	A	A	B	A	A	A	A	B	B	A	A	A	A	A	A
*P31/M40-240	A	B	A	A	B	A	A	B	A	B	A	A	B	B	A	A	B	B	B	B	A	B	B	A	B	A	A	A	A	A	B	B	B	A	A	B	B	A	A	A	A	B	B	A	A	A	A	A	A
*P31/M42-090	A	B	A	B	A	A	A	A	B	A	A	B	A	B	A	B	B	A	B	B	A	A	A	A	B	A	B	B	B	A	B	A	B	B	B	B	A	A	B	A	A	B	A	B	A	A	A	B	B
*P31/M42-175	A	A	A	A	B	B	B	A	B	B	A	A	B	A	A	B	B	A	B	A	B	B	B	B	A	B	B	B	B	B	B	A	A	B	B	A	A	B	A	A	A	B	A	A	A	B	B	A	B
*P31/M42-230	A	A	A	B	B	B	A	A	A	A	A	A	B	B	B	A	A	B	A	A	B	A	B	A	B	A	B	B	B	A	A	B	B	A	A	A	B	B	A	A	B	B	A	A	A	A	A	B	B
*P32/M31-115	B	A	A	A	B	B	A	A	B	B	A	A	B	A	A	B	-	B	B	A	B	B	B	B	A	B	A	B	B	B	B	A	A	B	A	-	A	A	A	A	A	B	A	A	B	A	B	A	A
*P32/M31-120	B	A	B	B	B	B	B	A	B	B	A	A	B	A	A	B	B	A	B	A	B	B	A	B	A	B	B	B	A	B	B	A	A	B	A	-	A	-	B	A	A	B	A	A	A	B	B	B	B
*P32/M31-125	A	A	B	A	B	B	B	A	B	B	A	A	B	A	A	B	B	A	B	A	B	B	A	B	A	B	B	B	A	B	B	A	A	B	A	-	A	-	B	A	A	B	A	A	A	B	B	B	B
*P32/M31-175	A	A	A	B	A	A	B	B	A	B	A	A	B	A	B	A	A	A	A	A	B	B	B	A	A	A	A	B	A	B	B	B	B	B	B	-	A	B	A	A	A	B	A	A	B	A	B	B	A
*P32/M31-205	B	B	B	B	A	B	A	A	A	B	A	B	A	B	B	A	A	B	B	A	B	B	A	B	A	A	A	B	A	A	A	A	A	A	A	-	A	A	B	A	A	B	B	B	A	B	A	B	B
*P32/M31-280	B	B	A	A	A	B	B	B	A	B	B	A	B	A	A	A	A	B	A	B	B	B	B	B	A	A	B	A	A	B	B	B	A	B	B	-	B	B	A	A	A	A	A	B	A	B	A	B	A
*P32/M32-105	A	A	A	B	A	B	B	B	A	B	A	A	A	A	B	A	A	A	B	B	B	B	A	A	A	B	A	B	A	B	B	B	A	B	A	B	A	A	A	A	B	A	A	B	A	A	B	B	A
*P32/M32-163	B	B	B	B	A	B	B	A	B	A	A	A	B	A	B	B	B	A	A	B	B	A	B	B	A	B	A	B	A	B	A	A	A	B	B	B	A	B	A	B	A	A	B	A	B	A	A	A	A
*P32/M32-165	A	A	B	A	B	B	B	B	B	A	A	A	A	B	A	A	B	A	A	B	A	B	A	A	B	B	B	B	B	A	B	A	A	A	A	A	B	B	B	A	B	B	B	B	A	B	A	B	B
*P32/M32-175	A	A	B	A	B	B	B	B	B	A	A	A	A	B	A	A	B	A	A	B	A	B	A	A	B	B	B	B	B	A	B	A	A	A	A	A	B	B	B	A	B	A	B	B	A	B	A	A	B
*P32/M32-198	A	A	A	B	A	B	A	B	A	A	B	B	B	A	B	B	A	B	A	B	B	B	B	B	B	A	A	B	A	A	B	A	B	B	B	A	A	A	B	B	A	B	B	B	B	A	A	B	B
*P32/M32-205	B	A	A	A	B	A	B	B	A	A	A	B	A	A	A	B	B	A	B	A	A	A	A	A	B	B	B	A	A	B	A	B	B	A	A	A	B	A	A	A	B	B	A	A	A	A	A	B	A
*P32/M32-218	A	B	A	A	B	B	A	A	A	A	A	A	A	B	B	B	A	A	A	A	B	A	B	B	B	A	A	B	B	B	A	A	B	B	A	B	A	A	A	A	B	B	B	A	B	B	B	A	A
*P32/M32-220	A	B	A	A	B	B	A	A	A	B	A	A	A	B	B	B	A	A	A	A	B	A	B	B	B	A	A	B	B	B	A	A	B	B	A	A	A	A	A	A	B	B	B	B	B	B	B	A	A
*P32/M34-115	B	A	B	B	A	B	A	A	A	A	A	B	-	B	A	B	B	A	A	B	A	A	B	B	B	A	B	A	B	B	B	B	B	A	A	-	A	B	A	A	B	B	-	B	B	B	A	B	B
*P32/M34-123	A	B	B	A	A	B	B	A	B	A	A	B	-	B	A	A	A	A	A	A	B	A	A	A	B	B	B	B	A	A	B	A	A	A	A	-	A	A	A	A	A	B	-	B	B	B	A	B	A
*P32/M34-148	B	A	B	B	A	B	A	A	A	A	A	B	-	B	A	B	B	A	A	B	A	A	B	B	B	A	B	A	B	B	B	B	B	A	A	-	A	B	A	A	B	B	-	B	B	B	A	B	B
*P32/M34-180	B	A	B	B	A	B	A	B	A	B	B	B	-	B	B	A	B	B	A	A	A	B	A	A	B	B	A	A	B	A	B	B	A	A	A	-	A	B	A	B	A	B	-	A	A	A	B	B	A
*P32/M35-094	B	B	A	A	A	A	-	B	A	B	B	B	A	A	A	B	A	B	A	B	A	A	B	A	B	A	B	B	B	A	A	A	B	A	B	B	A	B	B	B	A	B	A	A	B	B	B	B	B
*P32/M35-096	B	B	A	A	A	A	-	B	A	B	B	B	A	A	A	B	A	B	A	B	A	A	B	A	B	A	B	B	B	A	A	A	B	A	B	B	A	B	B	B	A	B	A	A	B	B	B	B	B
*P32/M35-100	B	B	A	A	A	A	-	B	B	A	A	A	B	B	A	A	B	A	A	A	A	B	B	B	A	B	A	A	A	B	B	B	B	B	A	-	A	A	A	B	B	B	A	A	B	A	B	A	A
*P32/M35-105	B	A	B	B	A	B	-	B	B	B	A	B	B	A	A	B	B	A	A	B	A	A	B	B	B	B	B	A	-	A	B	B	A	A	B	B	B	B	B	A	B	B	A	A	A	B	A	B	B
*P32/M35-113	B	B	A	A	A	B	-	B	A	B	B	A	B	B	A	A	A	B	A	B	B	B	A	B	A	A	B	A	-	B	B	B	A	B	B	-	B	B	A	A	A	A	A	B	A	B	A	B	A
*P32/M35-115	B	A	B	B	A	B	-	B	B	B	A	B	B	A	A	B	B	A	A	B	A	A	B	B	B	B	B	A	-	A	B	B	A	A	B	-	B	B	A	A	B	B	A	A	A	B	A	B	B
*P32/M35-125	A	B	B	B	A	A	-	A	B	A	B	A	A	B	A	B	B	A	B	B	A	A	A	A	B	B	B	A	B	A	A	B	A	B	A	-	B	A	B	B	B	A	A	B	A	B	B	A	B
*P32/M35-148	B	B	B	A	B	A	-	A	A	B	A	B	A	B	B	A	A	A	B	A	B	A	B	B	A	B	B	A	B	A	B	A	B	A	B	-	A	A	B	B	B	B	B	B	B	A	B	B	A
*P32/M35-178	A	B	A	B	A	A	-	B	B	B	A	B	B	A	A	B	A	A	A	A	A	B	B	A	A	-	B	A	A	B	B	B	A	A	A	-	A	B	A	A	A	B	A	B	B	B	B	B	B
*P32/M35-183	A	B	B	A	B	A	-	B	B	A	A	A	B	B	A	B	B	A	B	A	B	B	B	A	B	-	B	A	-	A	A	B	B	B	B	-	A	A	A	A	A	B	B	A	A	B	B	A	A
*P32/M35-210	A	A	B	B	A	B	-	A	A	B	A	B	A	B	B	A	B	B	B	A	A	B	A	A	A	A	A	B	A	A	A	A	B	A	A	-	A	B	B	B	A	B	B	B	A	B	A	B	B
*P32/M35-215	B	B	B	B	A	B	-	A	A	B	B	A	B	A	A	B	B	B	A	B	A	A	A	B	A	B	A	A	-	A	A	A	B	A	B	-	B	B	A	A	A	A	B	B	B	B	B	A	A
*P32/M35-260	B	A	B	B	A	B	-	B	B	B	A	B	B	A	A	B	B	A	A	B	A	A	B	B	B	B	B	A	A	A	B	B	A	A	B	B	B	B	A	A	B	B	A	A	A	B	A	B	B
*P32/M36-060	A	A	B	A	B	B	B	B	B	A	A	A	A	B	A	A	A	A	A	B	A	B	A	A	B	B	B	B	B	A	B	A	A	A	A	-	B	B	-	A	B	A	B	B	A	B	A	B	B
*P32/M36-070	A	A	B	B	B	B	A	A	B	A	A	B	B	B	A	B	A	A	B	A	A	B	A	A	A	B	A	B	B	B	A	B	A	B	A	-	B	A	-	A	B	A	B	B	A	A	B	A	A
*P32/M36-075	B	B	B	B	A	B	B	A	A	B	B	A	B	A	A	B	B	B	A	B	A	A	A	B	A	A	A	A	B	A	A	A	B	A	B	-	B	B	-	A	A	A	B	B	B	B	B	A	A
*P32/M36-160	A	B	B	B	B	B	B	A	B	B	B	B	A	A	B	B	B	A	B	A	B	A	A	B	A	A	B	A	A	A	B	B	B	B	A	-	A	A	-	B	A	A	B	A	B	A	B	A	A
*P32/M36-168	B	B	A	B	B	B	B	A	A	B	B	B	A	B	B	A	A	B	A	B	A	B	B	A	B	A	B	B	B	B	B	A	A	B	B	-	A	B	-	A	B	A	B	B	B	B	B	B	B
*P32/M36-170	A	B	A	B	B	B	B	A	A	B	B	B	A	B	B	A	A	B	A	B	A	B	B	A	B	A	B	B	B	B	B	A	A	B	B	-	A	B	-	A	B	A	B	B	B	B	B	B	B
*P32/M36-175	A	B	A	B	B	A	A	B	B	B	B	B	B	B	A	B	B	A	B	A	A	A	A	A	A	B	A	B	A	A	A	B	B	B	B	-	B	B	-	A	A	B	A	B	B	B	A	B	B
*P32/M36-177	A	B	A	B	B	A	A	B	B	B	B	B	B	B	A	B	B	A	B	A	A	A	A	A	A	B	A	B	A	A	A	B	B	B	B	-	B	B	-	A	A	B	A	B	B	B	A	B	B
*P32/M36-195	B	A	B	A	B	B	B	A	B	B	A	A	B	A	A	B	B	A	B	A	B	B	A	B	A	B	B	B	A	B	B	A	A	B	A	-	A	B	-	A	A	B	A	A	A	B	B	B	B
*P32/M36-230	B	A	A	B	A	B	B	A	A	A	B	A	A	B	B	A	A	B	B	A	B	B	B	A	A	B	B	A	A	B	B	A	A	B	A	-	B	A	-	A	B	B	A	A	A	B	B	B	A
*P32/M36-235	B	A	A	B	A	B	B	A	A	A	B	A	A	B	B	A	A	B	B	A	B	B	B	A	A	B	B	A	B	B	B	A	A	B	A	-	B	A	-	A	B	B	A	A	A	B	B	B	B
*P32/M36-246	A	A	B	B	A	B	B	B	A	A	B	A	A	A	A	B	B	A	B	B	B	B	B	A	A	B	A	B	A	B	A	B	A	A	B	-	A	A	-	A	B	A	A	B	B	A	B	A	A
*P32/M36-250	A	A	B	B	A	B	B	B	A	A	B	A	A	A	A	B	B	A	B	B	B	B	B	A	A	B	A	B	A	B	A	B	A	A	B	-	A	A	-	A	B	A	A	B	B	A	B	A	A
*P32/M37-150	B	B	B	A	B	A	A	A	A	B	A	B	A	B	B	A	A	A	B	A	B	A	B	B	A	B	B	A	B	A	B	A	B	A	B	A	A	A	B	B	B	B	B	B	B	A	B	B	A
*P32/M37-235	A	A	B	A	A	B	B	A	A	A	A	A	A	A	A	B	B	A	A	B	A	A	B	A	B	B	A	A	B	B	B	A	B	A	A	A	B	A	B	A	A	A	B	A	A	B	B	B	B
*P32/M37-325	A	A	A	B	A	B	B	B	A	B	A	A	A	A	B	A	A	A	B	B	B	B	A	A	A	B	A	B	A	B	B	B	A	B	A	A	A	A	A	A	B	A	A	B	A	A	B	B	A
*P32/M37-360	B	B	A	A	B	B	A	B	B	B	A	A	B	A	A	A	B	B	B	A	A	A	A	B	A	A	B	B	B	B	B	A	A	A	A	B	A	B	A	B	A	B	A	A	B	B	A	A	A
*P32/M38-070	A	A	B	A	B	B	B	B	B	A	-	A	A	B	A	A	A	A	A	B	A	B	A	A	B	B	B	B	B	A	B	A	A	A	A	A	B	B	B	A	B	A	B	B	A	B	A	B	B
*P32/M38-110	A	B	A	B	A	A	A	B	A	A	-	A	B	A	A	B	A	A	B	A	A	B	B	B	A	A	B	A	B	B	B	B	B	A	A	A	A	B	A	A	A	B	A	B	B	B	B	B	B
*P32/M38-120	A	B	B	B	B	B	B	A	B	A	-	B	B	A	B	A	A	B	A	B	B	B	A	A	A	A	A	A	B	B	A	B	B	A	A	A	B	A	B	A	B	A	B	B	B	A	B	B	A
*P32/M38-148	B	A	B	B	A	A	A	A	B	A	-	A	A	B	B	A	B	B	A	B	B	B	A	A	A	B	A	B	B	A	A	B	A	A	A	A	A	B	A	A	A	B	B	A	A	A	B	A	A
*P32/M38-150	A	B	B	B	A	A	B	A	B	A	-	A	A	B	A	B	B	A	B	B	A	A	A	A	B	B	B	A	A	A	A	B	A	B	A	A	B	A	A	B	B	A	A	B	A	B	B	A	A
*P32/M38-230	A	A	B	B	A	B	A	A	A	A	-	B	A	B	A	B	B	A	A	B	A	A	B	B	B	A	B	A	A	B	B	B	B	A	A	A	A	B	A	A	B	B	A	B	B	B	A	B	B
*P32/M39-125	A	A	A	B	B	B	A	A	A	A	A	A	B	B	B	A	A	B	A	A	B	A	B	A	B	B	A	B	B	A	A	B	B	B	A	A	B	B	A	A	B	B	A	A	A	A	A	B	A
*P32/M39-200	A	A	A	A	B	B	A	A	A	B	A	A	A	B	B	B	A	A	A	A	B	A	B	B	B	A	A	B	B	B	A	A	B	B	A	B	A	A	A	A	B	B	B	B	B	B	B	A	A
*P32/M39-225	B	B	B	B	A	B	B	B	B	B	A	B	B	A	A	B	B	A	A	B	A	A	B	B	B	B	B	A	A	A	B	B	A	A	B	B	B	B	A	A	B	B	A	A	A	B	A	B	B
*P32/M39-405	B	A	A	B	B	A	B	A	A	A	A	B	A	B	A	B	B	B	B	A	A	A	A	B	B	A	B	A	A	B	A	B	A	A	A	A	A	A	A	A	B	B	A	B	A	A	A	B	A
*P32/M40-060	B	A	B	B	A	B	B	B	B	B	A	B	B	A	A	B	B	A	A	B	A	A	B	B	B	B	B	A	A	A	B	B	A	A	B	-	B	B	A	A	B	B	A	A	A	B	A	B	B
*P32/M40-070	B	B	B	B	B	A	B	A	B	B	A	B	A	B	B	B	B	A	B	B	B	B	A	B	A	A	A	A	A	B	B	B	B	B	B	-	A	A	A	B	A	B	B	B	B	A	B	A	A
*P32/M40-160	B	A	B	B	B	A	A	A	B	B	B	B	A	A	A	A	B	A	B	A	B	B	B	A	B	A	B	B	A	B	B	B	B	B	A	-	A	A	B	B	B	A	A	A	A	B	A	B	B
*P32/M40-162	A	B	A	B	B	A	A	B	B	A	B	B	A	A	A	A	B	A	B	A	B	B	B	B	A	A	A	A	B	B	B	B	A	B	A	-	A	B	A	B	A	A	A	B	A	A	B	A	A
*P32/M40-165	A	B	A	B	B	A	A	B	B	A	B	B	A	A	A	A	B	A	B	A	B	B	B	B	A	A	A	A	B	B	B	B	A	B	A	-	A	B	A	B	A	A	A	B	A	A	B	A	A
*P32/M40-190	A	B	A	A	B	B	A	A	A	B	A	A	A	B	B	B	A	A	A	A	B	A	A	B	B	A	A	B	B	B	A	A	B	B	A	-	A	A	A	A	B	B	B	B	B	B	B	A	A
*P32/M40-200	A	A	A	A	B	B	B	A	B	B	A	A	B	A	A	B	B	A	B	A	B	B	B	B	A	B	B	B	B	B	B	A	A	B	B	-	A	B	A	A	A	B	A	A	A	B	B	A	B
*P32/M40-215	B	A	A	B	A	B	B	B	B	A	A	A	B	A	A	B	B	A	A	B	A	A	B	A	B	B	B	A	A	A	B	B	A	A	B	-	B	B	A	A	B	B	A	A	A	B	A	B	B
*P32/M40-275	B	B	B	A	B	A	A	A	B	A	A	A	B	A	A	B	B	B	A	A	A	B	A	B	A	B	B	B	B	B	A	A	A	B	A	-	A	B	A	B	A	A	A	A	B	A	A	A	A
*P32/M40-285	A	A	A	B	A	A	A	B	B	B	B	B	A	A	B	A	A	B	A	A	A	A	B	B	B	B	B	B	B	B	B	B	B	A	B	-	A	B	A	A	A	A	B	A	A	A	B	A	A
*P32/M42-190	B	B	B	A	B	A	A	A	A	B	A	B	A	B	B	A	A	A	B	A	B	A	B	B	A	B	B	A	B	A	B	A	B	A	B	B	A	A	B	B	B	B	B	B	B	A	B	B	A
*P32/M42-215	B	B	B	B	B	B	A	B	A	A	B	A	B	B	A	B	A	A	B	B	A	A	B	A	A	B	B	A	B	B	A	A	B	B	A	A	B	A	B	B	A	A	B	B	B	A	A	B	B
*P32/M42-225	B	B	B	A	B	A	A	A	A	B	A	B	A	B	B	A	A	A	B	A	B	A	-	B	A	B	B	A	B	A	B	A	B	A	B	A	A	A	B	B	B	B	B	B	B	A	B	B	A
*P32/M42-250	B	B	B	B	A	B	A	A	A	B	A	B	A	B	B	A	-	B	A	A	B	B	A	B	A	A	A	B	A	A	A	A	A	A	A	A	A	B	B	A	A	B	B	B	A	B	A	B	B
*P32/M42-263	B	B	A	A	B	B	B	A	A	-	B	B	B	B	B	A	-	B	A	B	A	B	B	B	B	A	B	B	B	B	A	A	A	B	A	A	B	B	A	A	B	B	B	B	B	B	B	A	A
*P32/M42-265	B	B	B	B	A	B	A	B	B	B	B	B	A	A	A	B	-	B	A	B	B	A	B	A	B	A	B	B	B	A	A	A	B	A	B	B	A	B	B	B	B	B	B	A	B	B	B	B	B
*P33/M33-118	B	A	A	B	A	A	A	B	B	B	B	B	A	A	B	A	A	B	A	A	A	A	B	B	B	B	B	B	B	B	B	B	B	A	B	-	A	B	A	A	A	A	-	A	A	A	B	A	A
*P33/M33-120	B	B	B	B	B	B	A	B	A	B	B	A	B	B	A	B	A	A	B	B	A	A	B	A	A	B	B	A	B	B	A	A	B	B	A	-	B	A	B	B	A	A	-	B	B	A	A	B	B
*P33/M33-130	B	B	B	A	A	A	A	B	B	A	B	A	A	A	A	A	B	A	A	B	B	A	B	B	B	A	B	A	A	B	A	B	B	B	A	-	A	A	A	B	A	A	-	A	A	B	B	A	B
*P33/M33-170	B	B	B	B	B	A	A	B	A	A	A	A	A	B	B	B	A	A	A	B	A	B	B	B	A	A	B	B	A	B	A	A	B	A	A	-	A	B	A	A	A	B	-	A	A	B	A	B	A
*P33/M33-245	B	A	B	B	A	B	B	B	A	A	B	A	A	A	A	A	B	A	B	B	B	B	A	A	A	B	A	B	A	B	A	B	A	A	B	-	A	A	B	A	B	A	-	B	B	A	B	A	A
*P33/M34-116	A	B	A	A	B	B	A	A	A	B	A	A	A	B	B	B	A	A	A	A	B	A	A	B	B	A	A	B	B	B	A	A	B	B	A	-	A	A	A	A	B	B	B	B	B	B	B	A	A
*P33/M34-120	A	A	A	A	B	B	A	A	B	A	B	B	B	B	A	B	B	A	A	B	A	A	A	A	B	A	B	B	B	A	B	A	A	A	A	-	B	A	B	A	A	B	A	B	B	A	A	B	B
*P33/M34-145	A	B	A	B	A	A	A	A	B	A	A	B	A	B	A	B	B	A	B	B	A	A	A	A	B	A	B	B	B	A	B	A	B	B	B	-	A	A	B	A	A	B	A	B	A	A	A	B	B
*P33/M34-190	A	A	A	B	A	A	A	B	B	B	B	B	B	A	B	A	A	B	A	A	A	A	B	B	B	B	B	B	B	B	B	B	B	A	B	-	A	B	A	A	A	A	B	A	A	A	B	A	A
*P33/M34-200	B	B	A	B	B	A	A	A	A	A	B	A	B	A	B	B	A	A	B	A	A	A	B	A	A	A	B	A	A	A	B	B	B	B	A	-	A	B	A	B	B	A	A	B	B	A	A	A	A
*P33/M36-110	A	A	A	B	A	B	A	B	A	A	B	B	B	A	B	B	A	B	A	B	B	B	B	B	B	A	A	B	A	A	B	A	A	B	B	-	A	A	B	B	A	B	B	B	A	A	A	B	B
*P33/M36-148	A	B	A	B	A	A	A	A	B	A	B	A	B	A	B	B	A	A	B	A	A	A	B	A	A	A	B	A	B	A	B	B	B	B	A	-	A	B	A	B	B	A	A	B	B	A	A	A	A
*P33/M36-165	A	B	A	A	B	B	B	A	A	B	B	B	A	B	B	A	B	A	A	B	B	A	B	A	B	A	B	B	B	B	B	B	B	B	B	-	A	A	A	A	B	A	B	B	B	B	B	B	B
*P33/M36-215	A	B	A	B	A	A	A	A	B	A	A	B	B	A	A	B	B	B	B	B	A	A	B	B	A	B	A	B	B	A	A	A	B	B	B	-	A	B	B	B	A	A	A	B	B	B	A	A	B
*P33/M36-280	B	A	B	B	A	A	A	A	B	A	A	A	A	B	B	A	B	B	A	B	B	B	A	A	A	B	A	B	B	A	A	B	A	A	A	-	A	B	A	A	A	B	B	A	A	A	B	A	A
*P33/M36-320	B	A	A	A	B	A	B	A	A	B	B	A	B	A	B	A	B	B	B	A	A	B	A	B	A	A	A	B	B	B	A	B	A	A	B	-	B	A	B	A	A	B	B	A	B	B	B	A	A
*P33/M36-325	A	B	A	A	B	A	A	B	A	B	A	A	B	B	A	A	B	B	B	B	A	B	A	A	B	A	A	A	A	A	B	B	B	B	A	-	B	A	A	A	A	B	B	A	A	B	A	B	A
*P33/M37-200	A	A	A	B	A	B	B	B	A	B	A	A	A	A	A	A	A	A	A	B	B	B	A	A	A	A	A	B	A	B	B	B	A	B	B	A	A	A	A	A	A	B	A	B	A	A	B	B	A
*P33/M37-250	B	B	A	A	B	B	A	B	B	B	A	A	B	A	A	A	-	-	B	A	A	A	A	B	A	A	B	A	B	B	B	A	A	A	A	A	A	B	A	B	A	B	A	A	B	A	A	A	A
*P33/M37-290	B	A	B	B	A	B	B	A	A	B	A	A	A	A	A	B	-	-	B	A	A	A	A	B	A	B	A	A	A	B	A	B	A	A	B	B	A	A	B	A	B	A	A	B	A	A	B	A	A
*P33/M37-300	B	A	B	B	B	B	A	B	B	-	B	B	A	A	B	B	-	-	A	B	B	A	-	A	B	A	B	B	B	B	A	A	B	A	B	B	A	B	B	B	B	B	B	A	B	B	A	B	B
*P33/M40-110	A	A	B	A	A	A	-	B	A	B	A	A	-	A	A	A	-	A	B	B	B	A	-	B	A	B	A	B	A	A	B	-	B	-	A	A	A	B	B	B	A	A	B	B	A	A	A	A	A
*P33/M40-128	B	A	B	B	B	A	-	A	A	B	A	B	-	B	A	B	-	B	A	B	B	B	-	B	A	A	B	A	A	B	B	-	A	-	A	A	A	A	B	B	B	A	B	B	A	B	A	B	B
*P33/M40-150	A	B	A	B	A	A	-	B	A	A	A	A	-	A	A	B	-	A	B	A	A	B	-	B	A	A	B	A	B	B	B	-	B	-	A	A	A	B	A	A	A	B	A	B	B	B	B	B	B
*P33/M40-175	B	B	A	A	B	B	-	A	B	B	A	A	-	A	A	B	-	B	A	A	A	B	-	B	A	A	B	B	B	B	A	-	A	-	A	A	A	B	A	B	A	B	A	A	B	A	A	A	A
*P33/M40-202	A	B	A	A	B	A	-	B	A	B	A	A	-	B	A	A	-	B	B	B	A	B	-	A	B	A	A	A	A	A	B	-	B	-	A	B	B	A	A	A	A	B	B	A	A	B	A	A	A
*P33/M40-240	B	A	A	B	B	B	-	A	B	A	B	A	-	B	B	A	-	B	B	A	B	B	-	A	A	B	B	A	A	B	B	-	A	-	A	A	B	A	A	A	B	B	A	A	A	B	B	B	A
*P33/M40-246	B	A	A	B	B	B	-	A	B	A	B	A	-	B	B	A	-	B	B	A	B	B	-	A	A	B	B	A	B	B	B	-	A	-	A	B	B	A	A	A	B	B	A	A	A	B	B	B	B
*P33/M40-250	B	A	B	B	A	B	-	A	A	B	A	A	-	A	A	B	-	A	B	A	A	A	-	B	A	B	A	A	A	B	A	-	A	-	B	A	A	A	B	A	B	A	A	B	A	A	B	A	A
*P33/M41-070	A	B	B	B	A	A	B	B	A	B	A	A	B	A	A	A	A	A	A	A	B	B	B	A	A	A	A	B	A	B	A	B	A	A	A	B	A	B	A	A	A	B	A	B	B	B	B	B	A
*P33/M41-098	B	B	A	B	B	A	A	A	B	A	B	A	B	A	B	A	B	B	B	B	A	A	A	A	B	B	A	A	A	B	A	A	B	B	B	A	B	A	A	B	A	A	B	A	B	A	B	A	A
*P33/M41-130	A	B	A	A	B	A	A	B	A	B	A	A	B	B	A	A	B	B	B	B	A	B	A	A	B	A	A	A	A	A	B	B	B	B	A	B	B	A	A	A	A	B	B	A	A	B	A	A	A
*P33/M41-156	B	A	B	A	B	B	B	A	B	B	A	A	B	A	A	B	A	A	B	A	B	B	A	B	A	B	B	B	A	B	B	A	A	B	A	A	A	B	B	A	A	B	A	A	A	B	B	B	B
*P33/M41-158	B	A	A	A	B	B	B	B	B	B	A	A	B	A	A	A	B	B	B	A	A	A	B	B	A	A	A	B	B	B	B	B	A	A	A	A	A	B	A	A	A	B	A	A	B	B	A	A	B
*P33/M41-175	A	B	A	B	B	A	A	A	B	A	B	A	B	B	B	B	A	A	B	A	A	A	B	A	A	A	A	A	A	A	B	B	B	B	A	B	A	B	A	B	B	A	A	A	B	A	A	A	A
*P33/M41-223	A	A	A	B	A	A	A	A	B	A	A	B	A	B	A	B	B	A	B	B	A	A	A	A	B	A	B	B	B	A	A	A	B	B	B	B	A	A	B	A	A	B	A	B	A	A	A	B	B
*P33/M41-225	A	A	A	A	B	A	B	B	A	B	A	B	A	A	B	B	B	A	B	B	B	B	A	B	B	A	A	A	A	A	B	B	B	B	B	A	A	A	A	B	A	B	B	B	B	A	B	A	A
*P33/M41-230	B	A	B	B	A	B	B	B	B	B	A	B	B	A	A	B	B	A	A	B	A	A	B	B	B	B	A	A	A	A	B	B	A	A	B	B	B	B	A	A	B	B	A	A	A	B	A	B	B
*P33/M41-273	A	B	B	A	B	A	B	B	A	A	A	A	B	B	A	B	A	A	B	B	B	B	A	B	B	B	A	B	A	B	B	B	B	A	B	A	B	A	A	B	B	B	B	A	A	B	A	B	B
*P33/M41-275	A	B	B	A	B	A	B	B	A	A	A	A	B	B	A	B	A	A	B	B	B	B	A	B	B	B	A	B	A	B	B	B	B	A	B	A	B	A	A	B	B	B	B	A	A	B	A	B	B
*P33/M41-300	B	B	B	A	B	A	A	A	B	A	A	A	B	A	A	B	B	B	A	A	A	B	B	B	A	B	A	B	B	B	A	A	A	B	A	A	A	B	A	B	A	A	A	A	B	A	A	A	A
*P34/M32-080	A	B	A	B	A	A	A	A	B	A	A	A	A	B	A	B	B	A	A	B	A	A	A	B	A	A	B	B	B	B	A	A	B	B	B	-	A	A	A	B	B	-	A	A	B	B	B	A	B
*P34/M32-121	B	B	B	B	B	A	A	A	B	B	B	A	A	A	B	B	B	A	B	A	B	A	B	B	B	A	A	A	A	B	A	B	B	B	A	-	A	A	A	B	A	-	A	A	A	B	B	A	A
*P34/M32-123	A	B	B	B	B	B	B	A	B	B	B	B	A	A	B	B	B	A	B	A	B	A	A	B	A	A	B	A	A	A	B	B	B	B	A	-	A	A	B	B	A	-	B	A	B	A	B	A	A
*P34/M32-145	A	A	B	B	A	A	A	A	A	A	A	A	A	B	B	A	B	B	A	B	B	B	A	A	A	B	A	B	B	A	A	B	A	A	A	-	A	B	A	A	A	-	B	A	A	A	B	A	A
*P34/M32-164	B	A	A	B	A	A	A	B	B	B	B	B	A	A	B	A	A	B	A	A	A	A	B	B	B	B	B	B	B	B	B	B	B	A	B	-	A	B	A	A	A	-	B	A	A	A	B	A	A
*P34/M32-192	A	B	A	A	B	A	A	B	A	B	A	A	B	B	A	A	B	B	B	B	A	B	A	A	B	A	A	A	A	A	B	B	B	B	A	-	B	A	A	A	A	-	B	A	A	B	A	A	A
*P34/M32-196	A	B	A	B	B	A	A	A	B	A	B	A	B	B	B	B	A	B	B	A	A	A	B	A	A	A	B	A	A	A	B	B	B	B	A	-	A	B	A	A	B	-	A	A	B	A	A	A	B
*P34/M32-200	B	B	B	B	A	B	B	A	A	B	B	A	B	A	A	B	B	B	A	B	A	A	A	B	A	A	A	A	B	A	A	A	B	A	B	-	B	B	A	A	A	-	B	B	B	B	B	A	B
*P34/M33-115	B	B	A	B	A	B	A	B	A	-	B	B	A	B	B	A	B	B	B	A	B	B	B	A	B	A	B	A	B	A	B	B	A	B	A	A	A	B	A	B	A	B	A	A	A	A	B	B	A
*P34/M33-155	A	B	A	B	A	A	A	B	B	-	B	B	A	A	B	A	A	B	A	A	A	A	A	B	B	B	B	B	A	B	B	B	B	A	B	B	B	B	A	A	A	A	B	A	A	A	B	A	A
*P34/M33-220	A	A	B	B	A	B	B	B	A	-	B	A	A	B	B	A	B	B	B	B	B	B	B	A	A	B	B	A	A	A	B	A	A	B	B	B	B	A	A	B	B	A	A	A	A	B	B	B	A
*P34/M33-225	A	A	B	B	B	B	B	B	A	-	B	A	B	B	B	B	B	B	B	B	B	B	A	A	B	A	A	-	A	A	B	B	B	A	B	B	B	A	A	B	B	B	B	A	A	B	A	A	B
*P34/M33-275	B	B	A	B	A	A	A	B	A	A	B	A	A	B	B	B	A	A	A	B	B	A	A	B	A	A	A	B	A	A	B	A	A	A	A	B	A	B	A	A	A	B	B	A	A	B	A	B	B
*P34/M35-080	A	A	B	A	B	B	B	B	B	-	A	A	A	B	A	A	A	A	A	B	A	B	A	A	B	B	B	B	B	A	B	A	A	A	A	-	B	B	B	A	B	A	B	B	A	B	A	B	B
*P34/M35-120	A	B	A	A	B	A	A	B	A	-	A	A	B	B	A	A	B	B	B	B	A	B	A	A	B	A	A	A	A	A	B	B	B	B	A	-	B	A	A	A	A	B	B	A	A	B	A	A	A
*P34/M35-130	B	A	A	B	A	B	B	B	B	-	A	B	B	A	A	B	B	A	A	B	A	A	B	A	B	B	B	A	A	A	B	B	A	A	A	-	B	B	A	B	B	B	A	A	A	B	A	B	B
*P34/M35-160	B	B	A	A	B	B	A	B	B	-	A	A	B	A	A	B	A	B	A	A	A	B	B	B	A	A	B	B	B	B	A	A	A	A	A	-	A	B	A	B	A	B	A	A	B	A	A	A	A
*P34/M35-175	B	B	A	B	B	B	A	B	B	-	B	A	B	A	A	B	B	A	B	A	A	A	B	B	A	A	B	A	B	B	A	A	B	B	A	-	A	A	B	B	A	B	B	B	B	A	A	B	A
*P34/M35-180	A	B	B	B	A	A	B	B	A	-	A	A	B	A	A	A	A	A	A	A	B	B	A	A	A	A	A	B	A	B	A	B	A	A	A	-	A	B	A	A	A	B	A	B	B	B	B	B	A
*P34/M35-192	A	A	A	B	A	B	A	B	A	-	B	B	B	A	B	B	A	B	A	B	B	B	B	B	B	A	A	B	A	A	B	A	A	B	B	-	A	A	B	B	A	B	B	B	A	A	A	B	A
*P34/M36-085	B	A	-	B	B	B	B	A	B	A	B	A	A	B	B	A	A	A	A	A	B	B	B	A	A	B	B	A	A	B	B	A	A	B	A	A	B	A	A	A	-	B	A	A	A	B	B	B	A
*P34/M36-123	B	B	-	B	B	B	A	B	A	B	B	A	B	B	A	B	A	A	B	B	A	A	B	A	A	B	B	A	B	B	A	A	A	B	A	B	B	A	B	B	-	A	B	B	B	A	A	B	B
*P34/M36-155	B	A	-	B	A	B	A	A	A	A	A	B	A	A	A	B	A	B	A	B	A	B	B	A	A	A	B	A	B	B	B	B	A	A	A	A	B	A	B	B	-	A	B	A	A	B	B	A	B
*P34/M36-200	A	B	-	B	B	A	A	B	B	A	B	B	A	A	B	A	-	A	B	A	B	B	B	A	A	A	A	A	B	B	B	B	A	B	A	B	A	B	A	B	-	A	A	B	A	A	B	A	A
*P34/M36-300	A	B	-	A	A	B	B	A	B	A	A	B	A	B	A	A	-	A	A	A	B	A	A	A	B	B	B	B	A	A	B	A	A	A	A	A	A	A	A	A	-	B	A	B	B	B	A	B	A
*P34/M37-175	A	B	A	B	B	A	A	A	B	A	B	B	A	B	A	A	A	A	B	A	B	B	B	A	A	B	A	B	B	B	B	B	A	A	A	A	B	A	A	B	A	A	A	B	A	A	A	B	A
*P34/M37-190	B	A	A	B	A	B	A	B	B	A	A	B	B	A	A	B	B	B	A	B	A	A	B	A	B	B	B	A	A	A	A	B	A	B	B	B	B	B	A	B	B	B	B	B	A	A	A	B	B
*P34/M37-280	B	B	B	A	B	B	B	B	A	B	B	B	B	B	B	B	B	A	B	B	B	B	A	A	B	B	A	B	A	A	B	B	B	B	B	B	B	A	A	B	B	B	B	A	A	A	A	A	B
*P34/M37-300	B	B	B	B	B	A	A	A	B	A	A	A	B	A	A	B	B	B	A	A	A	B	A	B	A	B	B	B	B	B	A	A	A	A	A	A	A	B	A	B	A	A	A	A	B	A	A	A	A
*P34/M38-110	B	A	A	B	A	B	A	B	B	A	A	B	B	A	A	B	B	A	A	B	A	A	B	A	B	B	B	A	A	A	A	B	A	A	A	B	B	B	A	B	B	B	B	A	A	B	A	B	B
*P34/M38-145	B	B	B	A	B	A	A	A	B	A	A	A	B	A	B	B	B	B	A	A	A	B	B	B	A	B	B	B	B	B	A	A	A	B	A	A	A	B	B	B	A	A	A	A	B	A	A	A	A
*P34/M38-165	B	B	B	B	A	A	B	A	A	B	A	A	B	B	A	B	B	A	B	B	B	A	B	A	B	B	A	A	B	A	A	B	A	B	A	B	B	A	B	B	B	A	B	B	A	B	B	A	B
*P34/M38-190	B	B	A	B	B	B	B	A	A	A	B	B	B	B	B	A	A	B	A	B	A	B	A	B	B	A	B	B	B	B	A	A	A	B	A	A	B	A	A	A	B	B	B	B	B	B	B	A	A
*P34/M39-055	A	B	A	B	A	A	A	A	B	A	A	B	A	B	A	B	B	A	B	B	A	A	A	A	B	A	B	B	B	A	A	A	B	B	B	-	A	A	B	A	A	B	A	B	A	A	A	B	B
*P34/M39-060	A	B	B	B	B	B	A	B	B	B	B	B	A	A	B	B	A	A	B	A	B	A	A	B	A	A	B	A	A	A	B	B	B	B	A	-	A	A	B	A	A	A	B	B	B	B	B	A	A
*P34/M39-070	A	A	A	B	A	B	B	B	A	B	A	A	A	A	B	A	B	A	B	B	B	B	A	A	A	B	A	B	B	B	A	B	A	B	B	-	A	A	B	A	B	A	A	B	A	A	B	A	A
*P34/M39-100	A	B	A	B	B	B	B	A	B	B	A	A	A	A	A	B	B	A	A	B	A	A	B	B	A	B	B	A	B	B	A	A	B	A	B	-	B	A	A	B	A	B	B	A	B	A	A	B	B
*P34/M39-127	B	A	B	B	A	B	B	B	B	B	A	B	B	A	A	B	B	A	A	B	A	A	B	B	B	B	B	A	A	A	B	B	A	A	B	-	B	B	A	A	B	B	A	A	A	B	A	B	B
*P34/M39-155	A	A	B	B	A	A	A	B	A	B	B	A	A	B	A	B	B	A	B	A	B	B	B	B	A	A	B	B	B	A	A	B	A	A	B	-	B	A	B	A	B	B	B	B	A	B	A	A	B
*P34/M39-178	B	A	B	B	B	A	B	A	B	A	A	B	B	B	A	A	B	B	A	B	B	A	B	B	B	B	A	B	A	B	A	B	A	B	A	-	B	A	A	B	A	B	B	A	A	B	A	B	B
*P34/M40-060	B	A	A	A	B	B	B	B	A	B	B	A	B	B	A	A	A	B	A	B	B	B	B	A	A	A	B	A	A	A	B	B	A	B	B	-	B	B	A	A	A	A	A	B	A	B	A	B	B
*P34/M40-075	A	B	B	A	A	A	A	B	B	A	A	B	B	B	A	B	B	A	B	A	A	B	B	A	B	B	B	A	A	A	A	B	B	B	A	-	A	B	B	B	A	B	B	B	B	B	A	B	A
*P34/M40-080	A	B	A	A	A	B	B	B	B	A	B	B	B	B	A	B	A	A	B	B	B	B	B	A	B	A	B	A	B	B	B	B	A	B	B	-	B	A	A	B	B	B	A	A	A	A	B	B	A
*P34/M40-084	B	B	B	B	A	A	A	A	B	B	A	A	A	A	B	A	B	B	A	A	A	A	A	B	A	B	A	B	A	A	A	A	B	A	A	-	A	B	B	A	A	A	B	B	B	B	A	A	B
*P34/M40-088	A	B	A	A	A	B	B	B	B	A	B	B	B	A	B	B	A	B	B	A	B	A	B	A	B	A	B	A	A	B	A	B	B	A	B	-	B	A	A	B	A	A	B	A	B	B	B	A	B
*P34/M40-105	B	B	A	B	B	B	B	A	A	A	B	B	A	B	B	A	A	B	A	B	A	B	B	B	B	A	B	B	B	B	B	A	B	B	A	-	B	B	A	A	B	A	B	B	B	B	B	B	A
*P34/M40-155	A	B	A	B	A	A	A	B	A	B	B	A	A	B	B	A	A	A	B	B	B	A	A	A	B	B	B	A	A	B	A	A	A	A	B	-	B	B	B	A	A	A	B	A	B	A	B	A	A
*P34/M40-210	B	B	B	B	A	B	A	A	B	B	A	A	A	A	B	A	B	B	A	A	A	A	B	B	A	B	A	B	A	A	A	A	B	A	A	-	A	B	B	A	A	B	B	B	B	B	A	A	B
*P34/M40-275	B	B	B	A	B	A	A	A	A	B	A	B	A	B	B	A	A	A	B	B	B	A	A	B	A	B	B	A	B	A	B	A	B	A	B	-	A	A	B	B	B	B	B	B	B	A	B	B	B
*P34/M40-350	B	B	B	A	B	A	A	A	B	A	A	A	B	A	A	B	A	B	A	A	A	B	A	B	A	B	B	B	B	B	A	A	B	B	A	-	A	B	A	B	A	A	A	A	B	A	A	A	A
*P34/M41-100	B	B	B	A	B	B	B	A	B	B	A	A	B	A	A	B	A	A	B	B	B	B	B	A	B	B	B	B	A	B	B	A	A	A	A	-	A	A	B	A	B	B	A	B	A	B	B	B	A
*P34/M41-110	B	B	B	A	A	B	B	B	B	A	A	A	A	A	A	B	B	A	A	A	A	A	B	B	B	A	B	A	A	B	A	B	B	B	A	-	A	A	A	B	A	A	B	B	A	B	A	A	B
*P34/M41-125	A	B	B	A	B	A	B	B	A	A	B	A	B	B	A	B	-	B	B	-	-	B	A	B	B	B	A	A	A	B	B	B	B	A	B	A	B	A	A	B	B	B	B	A	A	B	A	A	B
*P34/M41-200	A	B	A	A	A	B	A	B	B	A	B	A	B	B	B	B	-	A	B	B	A	A	B	A	A	A	B	B	A	A	A	B	A	B	B	-	A	B	A	A	A	B	A	B	A	B	B	B	B
*P34/M41-296	A	A	B	A	A	B	B	A	A	A	A	A	A	A	A	A	-	A	A	A	B	B	B	A	A	A	A	B	A	B	B	B	A	B	A	-	A	B	A	A	A	B	A	B	B	A	B	B	A
*P34/M42-085	B	A	B	B	A	B	B	B	B	B	A	B	B	A	A	B	B	A	A	B	A	A	B	B	B	B	B	A	A	A	B	B	A	A	B	-	B	B	A	A	B	B	A	A	A	B	A	B	B
*P34/M42-105	A	A	B	A	A	A	A	B	A	B	B	B	B	A	A	A	A	B	A	B	A	B	B	A	A	B	B	A	B	B	A	A	A	B	A	-	A	B	A	B	B	A	A	A	B	A	A	B	A
*P34/M42-123	A	A	B	A	A	B	A	A	B	A	A	A	A	B	A	A	B	B	B	A	A	B	B	A	A	B	A	B	B	A	B	A	B	A	A	-	A	B	B	A	A	B	B	B	A	B	B	A	A
*P34/M42-135	A	B	B	B	B	B	A	A	B	B	B	B	A	A	B	B	A	A	B	A	B	A	A	B	A	A	B	A	A	A	B	B	B	B	A	-	A	A	B	B	A	A	B	B	B	A	B	A	A
*P34/M42-165	B	B	A	B	B	A	A	B	B	A	A	A	A	B	B	B	A	A	A	B	A	A	A	B	A	A	B	B	A	A	B	A	A	A	A	-	A	B	A	A	A	B	B	A	A	B	A	B	B
*P34/M42-202	B	B	B	B	B	B	A	B	A	B	B	A	B	B	A	B	A	A	B	B	A	A	B	A	A	B	B	A	B	B	A	A	B	B	A	-	B	A	B	B	A	A	B	B	B	A	A	B	B
*P34/M42-223	A	A	A	B	A	B	A	B	A	A	B	B	B	A	B	B	A	B	A	B	B	B	B	B	B	A	A	B	A	A	B	A	B	B	B	-	A	A	B	B	A	B	B	B	A	A	A	B	B
*P34/M42-227	A	B	B	B	B	B	B	A	B	A	B	B	B	A	A	A	A	B	B	B	B	B	B	B	B	A	A	A	A	B	A	B	A	A	B	-	A	A	B	A	B	A	B	B	B	A	B	B	A
*P34/M42-270	B	B	B	B	B	A	A	A	A	A	B	A	A	B	B	A	B	B	A	B	A	B	A	B	A	B	B	A	A	B	A	B	B	A	A	-	A	B	B	B	B	B	A	B	A	B	B	A	A
*P34/M42-302	A	A	B	B	A	B	B	B	A	A	B	A	A	A	A	B	A	A	B	B	B	B	B	A	A	B	A	B	A	B	A	B	A	A	B	-	A	A	B	A	B	A	A	B	B	A	B	A	A
*P34/M42-330	B	B	B	B	B	B	A	B	A	B	B	A	B	B	A	B	A	A	B	B	A	A	A	A	A	B	B	A	B	B	A	A	B	B	A	-	B	A	B	B	A	A	B	B	B	A	A	B	B
*P35/M32-110	A	B	A	B	B	B	B	A	A	A	A	A	B	B	B	A	B	B	A	A	B	A	B	A	B	A	B	A	B	-	-	-	-	-	-	-	-	-	-	-	B	B	A	A	A	A	A	B	B
*P35/M32-150	A	A	B	A	A	B	A	A	B	A	A	A	A	B	A	A	B	A	B	A	A	B	B	A	B	B	B	B	B	A	B	A	B	A	A	A	A	B	B	A	A	B	B	B	A	B	B	B	A
*P35/M32-155	B	B	B	A	B	A	B	B	A	A	A	A	B	B	A	A	A	A	A	A	B	B	B	B	B	A	B	B	B	-	-	-	-	A	A	A	B	B	A	B	B	B	A	A	A	A	A	A	B
*P35/M32-175	A	A	B	B	A	B	A	A	A	B	A	A	A	A	A	B	B	B	A	B	A	B	A	B	B	B	A	A	B	A	B	A	B	A	A	B	B	A	B	A	A	A	B	A	A	B	B	B	B
*P35/M32-375	B	B	A	B	B	B	A	B	B	A	B	B	B	A	B	A	B	B	A	A	A	B	B	A	B	B	A	B	A	B	A	B	B	A	A	B	A	A	A	B	A	B	B	A	A	B	B	A	B
*P35/M43-090	A	B	A	A	A	B	A	B	B	A	B	A	B	B	B	B	B	A	-	B	A	B	B	A	A	A	B	B	A	B	A	B	A	B	B	A	A	B	A	A	A	B	A	B	A	B	B	B	B
*P35/M43-110	B	B	B	A	B	A	A	A	B	A	A	A	B	A	A	B	A	B	-	A	A	B	B	B	A	B	B	B	B	B	A	A	A	A	A	A	A	B	A	B	A	A	A	A	B	A	A	A	A
*P35/M43-145	A	A	B	B	B	A	A	A	A	A	B	A	A	B	A	B	A	A	-	B	B	B	B	B	A	A	A	A	B	A	B	B	B	B	B	B	A	A	A	B	B	B	A	B	B	A	A	A	B
*P35/M43-220	B	A	B	B	A	B	B	B	B	B	A	B	B	A	A	B	B	A	-	B	A	A	B	B	B	B	B	A	A	A	B	B	A	B	B	B	B	B	A	B	B	B	A	A	A	B	A	B	B
*P35/M43-260	A	B	B	B	A	A	B	A	B	A	B	A	A	B	A	B	B	A	-	B	B	A	A	A	B	B	B	A	B	A	A	B	A	-	A	A	B	A	B	B	B	A	A	B	A	B	B	A	B
*P35/M43-325	A	A	A	B	A	A	A	A	B	B	A	B	A	B	A	B	B	A	-	B	A	A	A	A	B	A	B	B	B	A	A	B	B	B	B	B	A	A	B	A	A	B	A	B	A	A	A	B	B
*P36/M31-125	A	B	B	A	B	B	B	B	A	A	A	A	B	B	A	B	-	A	B	A	B	B	A	B	B	B	A	B	-	B	B	B	B	B	A	A	B	A	B	B	-	B	B	A	A	A	A	A	B
*P36/M31-248	A	A	B	A	B	B	B	B	B	A	A	A	A	B	A	A	-	A	A	B	A	B	A	A	B	B	B	B	-	A	B	A	A	A	A	A	B	B	B	A	-	A	B	B	A	B	A	B	B
*P36/M31-260	B	B	B	A	B	A	A	A	B	A	A	A	B	A	A	B	-	B	A	A	A	B	A	B	A	B	B	B	-	B	A	A	A	B	A	A	A	B	A	B	-	A	A	A	B	A	A	A	A
*P36/M31-273	B	A	A	A	B	B	B	A	A	A	B	A	B	A	B	A	-	B	B	A	A	B	A	B	A	B	A	B	-	B	A	A	A	A	B	B	B	A	A	A	-	B	B	A	B	B	B	A	A
*P36/M31-300	B	B	B	B	A	B	B	B	A	A	B	B	A	A	B	A	B	A	B	B	B	A	A	A	A	B	B	B	-	A	B	A	A	A	A	B	B	B	A	B	-	A	B	B	B	A	B	A	A
*P36/M32-060	A	A	B	A	B	B	B	B	B	-	A	A	A	B	A	A	A	A	A	B	A	B	A	A	B	B	B	B	B	A	B	A	A	A	A	A	B	B	B	A	B	A	B	B	A	B	A	B	B
*P36/M32-075	B	B	A	A	B	A	A	B	A	-	A	A	B	B	A	A	B	B	B	B	A	B	A	A	B	A	A	A	A	A	B	B	B	B	A	B	B	A	A	A	A	B	B	A	A	B	A	A	A
*P36/M32-085	A	B	B	B	B	B	A	A	A	-	A	A	A	A	A	A	B	A	A	B	A	B	A	B	A	B	B	A	A	B	A	B	B	A	B	B	B	B	B	B	B	B	A	B	B	B	B	A	A
*P36/M32-185	B	B	B	B	B	B	A	B	A	-	B	A	B	B	A	B	A	A	B	B	A	A	B	A	A	B	B	A	B	B	A	A	B	B	A	B	B	A	B	B	A	A	B	B	B	A	A	B	B
*P36/M32-250	B	B	B	A	B	A	A	A	A	-	A	B	A	B	B	A	A	A	B	A	B	A	A	B	A	B	B	A	B	A	B	A	B	A	B	B	A	A	B	B	B	B	B	B	B	A	B	B	B
*P36/M32-330	B	B	B	B	A	A	B	B	B	-	A	B	A	A	A	B	A	A	A	B	A	A	B	B	A	B	B	A	A	B	A	B	A	A	A	B	B	A	A	B	A	B	B	A	A	A	A	A	A
*P36/M32-348	B	B	B	B	A	A	B	B	B	-	A	B	A	A	A	B	A	A	A	B	A	A	B	B	A	B	B	A	A	B	A	B	A	A	A	B	B	A	A	B	A	B	B	A	A	A	A	A	A
*P36/M33-070	A	B	B	A	A	A	A	B	B	A	A	B	B	B	A	B	B	A	B	A	A	B	B	A	B	B	B	A	A	A	A	B	A	B	A	B	A	B	B	B	A	B	B	B	B	A	A	A	A
*P36/M33-110	A	B	A	B	A	A	B	B	A	A	A	A	B	A	A	B	A	A	B	A	A	B	B	B	A	A	A	B	B	B	B	A	B	B	A	A	A	B	A	A	A	B	A	B	B	B	B	B	B
*P36/M33-130	A	A	B	A	A	A	A	B	A	B	B	B	B	A	A	A	A	B	A	B	A	B	B	A	A	B	B	A	B	B	A	A	A	B	A	B	A	B	A	B	B	A	A	A	B	A	A	B	A
*P36/M33-148	A	B	B	B	B	A	B	B	A	B	A	A	A	A	A	A	B	A	B	B	B	B	A	A	B	A	A	A	B	A	B	A	B	B	A	A	A	A	B	B	A	A	B	B	A	A	B	A	A
*P36/M33-235	B	B	A	B	A	B	A	B	A	A	B	B	A	B	B	A	B	B	B	B	B	B	B	A	B	A	B	A	B	A	B	B	A	B	A	B	A	B	A	B	A	B	A	A	A	A	B	B	A
*P36/M33-320	A	A	B	B	B	A	B	A	A	A	A	A	A	B	A	B	B	B	A	B	B	B	A	A	B	A	A	A	B	A	A	B	B	A	A	A	B	A	A	B	B	B	A	A	B	A	A	A	A
*P36/M36-077	A	A	B	A	B	B	B	B	B	A	A	A	A	B	A	A	-	A	A	B	A	B	A	A	B	B	B	B	B	A	B	A	A	A	A	A	B	B	B	A	B	A	B	B	A	B	A	B	B
*P36/M36-085	A	B	B	B	B	B	A	A	A	A	A	A	A	A	A	A	-	A	A	B	A	B	A	B	A	B	B	A	A	B	A	B	B	A	B	A	B	B	B	B	B	B	A	B	B	B	B	A	A
*P36/M36-104	A	B	A	B	A	A	A	A	B	A	A	B	B	A	A	B	-	B	B	B	A	A	B	B	A	B	A	B	B	A	A	A	B	B	B	A	B	B	B	A	A	B	A	B	B	B	A	A	B
*P36/M36-185	B	B	B	B	B	B	A	B	A	B	B	A	B	B	A	B	-	A	B	B	A	A	B	A	A	B	B	A	B	B	A	A	B	B	A	B	B	A	B	B	A	A	B	B	B	A	A	B	B
*P36/M36-195	B	B	A	B	A	A	A	A	B	A	B	A	B	A	B	A	-	A	B	B	B	A	A	A	B	B	B	A	A	B	A	A	B	B	B	A	B	A	A	B	A	A	B	A	B	A	B	A	A
*P36/M36-220	A	B	B	B	B	B	B	A	B	A	B	B	B	A	A	-	-	B	B	B	B	B	B	B	B	A	A	A	B	B	A	B	B	A	B	A	A	A	B	A	B	A	B	B	B	A	B	B	A
*P36/M36-315	A	A	A	A	B	A	B	B	A	A	A	B	A	A	B	-	-	B	B	B	B	B	A	B	B	A	A	A	A	A	B	B	B	B	B	A	A	A	A	B	A	B	B	B	B	A	B	A	A
*P36/M36-340	B	B	B	B	A	A	B	B	B	A	A	B	A	A	A	-	-	A	A	B	A	A	B	B	A	B	B	A	A	B	A	B	A	A	A	B	B	A	A	B	A	B	B	A	A	A	A	A	A
*P36/M36-348	B	B	B	B	A	A	B	B	B	A	A	B	A	A	A	-	-	A	A	B	A	A	B	B	A	B	B	A	A	B	A	B	A	A	A	B	B	A	A	B	A	B	B	A	A	A	A	A	A
*P36/M39-080	A	B	A	B	-	A	A	A	A	B	A	A	A	B	B	B	A	B	B	B	A	B	A	A	B	A	A	B	B	B	A	A	B	A	A	A	B	B	B	A	B	A	B	B	A	A	A	A	A
*P36/M39-085	A	A	A	B	-	B	B	A	A	B	A	A	A	A	B	A	A	A	B	B	B	B	A	A	A	B	A	B	A	B	B	B	A	B	A	A	A	A	B	A	B	A	A	B	A	A	B	B	A
*P36/M39-096	A	A	B	B	-	B	B	B	B	A	A	B	A	B	B	B	A	B	A	A	B	B	B	B	B	B	B	B	A	A	B	A	A	B	B	A	B	B	B	B	B	B	B	A	B	A	A	B	B
*P36/M39-120	B	B	B	B	-	B	B	A	A	B	B	A	B	A	A	B	B	B	A	B	A	A	A	B	A	A	A	A	B	A	A	A	B	A	B	B	B	B	A	A	A	A	B	B	B	B	B	A	B
*P36/M39-170	A	B	A	A	-	A	A	B	A	B	A	A	B	B	A	A	B	B	B	B	A	B	A	A	B	A	A	A	A	A	B	B	B	B	A	B	B	A	A	A	A	B	B	A	A	A	A	A	A
*P36/M39-185	A	A	B	B	-	A	A	B	B	A	B	A	A	B	B	A	B	B	B	A	B	B	B	B	A	B	B	A	A	A	B	B	B	B	B	B	B	B	A	A	B	A	A	A	A	B	B	B	B
*P36/M39-225	A	A	B	B	-	B	B	B	A	A	B	A	A	A	A	B	B	A	B	B	B	B	B	A	A	B	A	B	A	B	A	B	A	A	B	A	A	A	B	A	B	A	A	B	B	A	B	A	A
*P36/M39-300	A	A	B	A	-	B	A	A	A	A	B	B	A	B	B	A	A	A	B	A	B	B	B	B	A	A	B	A	B	B	B	A	B	B	B	A	B	A	A	A	B	A	A	B	B	B	A	A	B
*P36/M41-090	A	B	A	B	A	A	A	B	A	-	A	A	B	A	A	B	A	A	A	A	A	B	B	A	A	A	B	A	B	B	B	B	A	A	A	A	A	B	A	A	A	B	A	B	B	B	B	B	A
*P36/M41-095	A	A	A	B	A	B	A	B	A	-	B	B	B	A	B	B	A	B	A	B	B	B	B	B	B	A	A	B	A	A	B	A	B	B	B	A	A	A	B	B	A	B	B	B	A	A	A	B	B
*P36/M41-105	A	B	A	B	B	B	B	B	A	A	B	A	B	B	A	A	A	A	A	A	A	B	B	A	A	B	B	A	B	B	B	B	A	A	B	A	A	A	B	B	B	B	B	A	A	A	A	B	A
*P36/M41-113	A	A	B	A	A	A	A	A	A	B	A	B	B	B	A	A	B	B	B	A	B	A	B	A	A	A	A	B	B	A	B	A	B	A	A	B	B	B	B	B	A	B	B	B	A	B	B	A	A
*P36/M41-129	A	A	A	A	B	B	B	A	A	B	B	A	A	B	B	A	A	A	A	B	B	A	A	A	A	A	B	B	A	B	A	B	B	B	A	B	A	A	A	A	B	A	B	B	B	B	B	B	B
*P36/M41-200	B	A	A	B	A	A	A	B	B	B	B	B	A	A	B	A	A	B	A	A	A	A	A	B	B	B	B	B	B	B	B	B	B	A	B	B	A	B	A	A	A	A	B	A	A	A	B	A	A
*P36/M41-310	A	A	B	A	B	B	B	B	B	A	A	A	A	B	A	A	A	A	A	B	A	B	A	A	B	B	B	B	B	A	B	A	A	A	A	A	B	B	B	A	B	A	B	B	A	B	A	B	B
*P37/M31-090	A	B	B	B	B	A	B	A	B	B	A	B	A	A	B	B	B	A	B	B	B	B	A	-	A	A	A	A	A	A	B	-	B	B	B	A	A	A	A	B	A	B	B	B	B	B	B	A	A
*P37/M31-105	B	A	B	B	B	A	B	A	B	B	B	A	B	A	B	B	B	B	A	A	B	A	B	-	B	B	B	B	A	A	B	-	B	B	B	A	A	B	B	A	B	A	B	B	B	B	B	A	B
*P37/M31-115	A	A	A	B	B	A	A	B	A	B	A	B	B	A	A	B	B	A	B	B	A	A	A	-	A	B	A	B	A	A	A	-	B	B	B	A	A	B	B	A	A	B	A	A	B	A	A	A	B
*P37/M31-130	A	B	A	A	A	A	A	B	B	A	B	A	B	B	B	B	B	A	B	B	A	B	B	-	A	A	B	B	A	B	A	-	A	B	B	A	A	B	A	A	A	B	A	A	A	B	B	B	B
*P37/M31-135	A	B	A	B	B	A	A	A	B	A	B	A	B	B	B	B	A	A	B	A	A	A	B	-	A	A	B	A	A	A	B	-	B	A	A	A	A	B	A	B	B	A	A	A	B	A	A	A	A
*P37/M31-145	A	A	A	B	A	B	A	B	A	A	B	B	B	A	B	B	A	B	A	B	B	B	B	-	B	A	A	B	A	A	B	-	B	B	B	A	A	A	B	B	A	B	B	B	A	A	A	B	B
*P37/M31-175	A	B	B	B	B	B	A	B	B	B	B	B	A	A	B	B	A	A	B	A	A	A	A	-	A	A	B	A	A	A	B	-	B	A	A	A	A	A	B	B	A	A	B	B	B	A	A	A	A
*P37/M31-178	A	A	B	A	A	A	A	B	A	B	B	B	B	A	A	A	A	B	A	B	A	B	B	-	A	B	B	A	B	B	A	-	A	A	A	B	A	B	A	B	B	A	A	A	B	A	A	B	A
*P37/M32-170	A	A	B	A	B	B	B	B	B	-	A	A	A	B	A	A	B	A	A	B	A	B	A	A	B	B	B	B	B	A	B	A	A	A	A	A	B	B	B	A	B	A	B	B	A	B	A	B	B
*P37/M32-180	A	A	B	A	B	B	B	B	B	-	A	A	A	B	A	A	B	A	A	B	A	B	A	A	B	B	B	B	B	A	B	A	A	A	A	A	B	B	B	A	B	A	B	B	A	B	A	B	B
*P37/M32-225	A	A	A	A	B	A	B	A	A	-	A	A	A	B	A	B	B	A	B	A	A	A	A	A	A	B	B	A	A	B	A	B	A	A	A	B	B	A	A	A	A	A	A	A	A	A	B	B	A
*P37/M33-150	A	B	A	A	B	B	A	A	A	B	A	A	A	B	B	B	A	A	A	A	B	A	B	B	B	A	A	B	B	B	A	A	B	A	A	B	A	A	A	A	B	B	B	B	B	B	B	A	A
*P37/M33-160	B	B	B	B	A	A	A	B	B	A	A	A	A	A	B	A	A	A	A	A	A	A	A	B	A	A	A	B	A	A	B	B	A	A	A	B	B	A	B	A	A	B	B	A	B	A	A	A	B
*P37/M33-190	-	-	-	-	B	A	A	B	B	A	B	A	A	B	B	A	B	A	B	B	B	B	B	B	A	B	B	A	A	A	B	B	B	B	B	B	B	B	A	A	A	A	A	A	A	B	B	B	-
*P37/M33-195	-	-	-	-	A	A	B	A	B	A	B	A	A	B	A	B	B	A	B	B	A	A	A	A	B	B	B	A	B	A	A	B	A	A	A	A	B	A	B	B	B	A	A	B	A	B	B	A	-
*P37/M33-280	A	A	A	B	A	B	B	A	A	B	A	A	A	A	B	A	A	A	B	B	B	B	A	A	A	B	A	B	A	B	B	B	A	A	A	A	A	A	B	A	B	A	A	B	A	B	B	B	A
*P37/M33-375	A	A	B	B	A	B	B	B	A	A	A	A	A	A	A	B	B	A	B	B	A	B	B	A	A	B	A	B	A	B	A	B	A	B	B	A	A	A	B	A	B	A	A	B	B	B	B	A	A
*P37/M33-380	A	A	A	B	A	B	A	A	A	B	A	A	A	A	A	B	B	B	A	B	B	B	A	A	B	A	A	B	A	B	B	A	A	A	A	A	A	A	B	B	A	A	B	A	A	A	A	A	B
*P37/M33-400	B	A	B	B	A	B	A	B	A	B	B	B	A	B	B	A	B	B	A	A	A	B	A	A	B	B	A	A	B	A	B	B	A	A	A	A	A	B	A	A	A	B	B	A	A	B	B	B	A
*P37/M33-450	A	A	B	B	B	A	A	B	A	A	B	A	A	B	B	A	B	B	B	A	B	B	B	B	A	A	B	A	A	A	B	A	B	B	B	B	B	B	A	A	B	A	A	A	A	B	B	B	B
*P37/M34-115	B	A	B	B	A	B	A	A	A	A	A	B	A	B	A	B	B	A	A	B	A	A	B	B	B	B	-	A	B	B	-	B	B	A	A	A	A	B	A	A	B	B	B	B	B	A	A	B	B
*P37/M35-210	A	A	B	A	A	A	A	B	A	B	A	B	A	B	A	A	A	A	B	B	B	A	B	B	A	B	A	B	A	A	B	A	B	A	A	A	A	B	B	B	A	A	B	B	A	A	A	A	A
*P37/M35-265	A	B	B	B	B	B	B	A	B	B	B	B	A	A	B	B	B	A	B	A	B	B	A	B	A	A	A	A	A	A	B	B	B	A	A	A	A	A	A	B	A	A	B	A	B	B	B	A	A
*P37/M36-070	B	A	A	B	A	A	A	B	A	B	B	B	A	A	A	B	A	B	A	B	A	A	A	A	B	A	B	B	B	A	A	A	B	A	B	-	A	B	B	B	B	B	B	-	B	B	B	-	B
*P37/M36-110	A	A	A	B	A	B	B	A	A	A	A	B	A	A	B	B	A	B	A	A	B	B	B	B	B	A	A	B	A	A	B	A	A	-	B	-	A	B	B	B	A	B	B	-	B	A	A	-	B
*P37/M36-165	A	A	B	A	B	B	B	B	B	A	A	A	A	B	A	A	B	A	A	B	A	B	A	A	B	B	B	B	B	A	B	A	A	A	A	-	B	B	B	A	B	A	B	-	A	B	A	-	B
*P37/M36-180	A	A	B	A	B	B	B	B	B	A	A	A	A	B	A	A	B	A	A	B	A	B	A	A	B	B	B	B	B	A	B	A	A	A	A	-	B	B	B	A	B	A	B	-	A	B	A	-	B
*P37/M36-220	A	A	A	A	B	A	B	A	A	A	A	A	A	B	A	B	B	A	B	A	A	B	A	A	A	B	B	A	A	B	A	B	A	-	A	-	B	A	A	A	A	A	A	-	A	A	B	-	A
*P37/M36-225	B	B	B	A	B	A	A	A	B	A	A	A	B	A	A	B	B	B	A	A	A	B	B	B	A	B	B	B	B	B	A	A	A	B	A	-	A	B	A	B	-	A	A	-	B	A	A	-	A
*P37/M36-250	A	A	A	B	A	B	B	A	A	A	A	B	A	A	B	B	A	B	A	A	B	B	B	B	B	A	A	B	A	A	B	A	A	B	B	-	A	B	B	B	B	B	B	-	B	A	A	-	A
*P37/M36-275	B	B	A	B	B	B	A	A	B	A	B	B	B	A	B	A	B	B	A	A	A	B	B	A	B	B	A	B	A	A	A	B	B	A	A	-	A	A	A	B	-	A	B	-	A	B	B	-	B
*P37/M36-330	B	B	A	A	B	B	A	A	B	B	A	A	B	A	A	B	A	B	A	A	A	A	B	B	A	A	B	B	B	B	A	A	A	A	A	-	A	B	A	B	A	A	A	-	B	A	A	-	A
*P37/M37-075	B	A	B	B	A	A	A	A	B	A	A	A	A	B	B	A	B	B	A	B	B	B	A	A	-	B	A	B	B	A	A	B	A	A	A	A	-	B	A	A	A	B	B	A	A	B	B	A	A
*P37/M37-202	B	B	B	B	B	A	A	B	B	B	B	A	A	A	B	A	B	B	A	A	B	A	B	A	-	B	B	B	A	B	B	-	B	A	A	B	-	B	B	A	B	A	B	B	A	A	A	B	B
*P37/M37-220	B	B	B	A	B	A	A	A	B	A	A	A	B	A	A	B	A	B	A	A	A	B	B	B	-	B	B	B	B	B	A	A	A	A	A	A	-	B	A	B	A	A	A	A	B	A	A	A	A
*P37/M39-070	A	B	A	B	B	B	A	A	B	A	A	A	B	B	B	A	A	A	B	A	A	A	A	A	B	A	B	A	A	A	B	B	B	A	A	A	A	A	A	B	B	A	A	A	B	A	A	A	A
*P37/M39-105	A	B	B	A	B	A	B	B	A	A	A	A	B	B	A	B	A	B	B	B	B	B	A	B	B	B	A	B	A	B	B	B	B	B	B	A	B	A	A	B	B	B	B	A	A	A	A	B	B
*P37/M39-175	B	A	B	B	A	B	B	B	B	B	A	B	B	A	A	B	B	A	A	B	A	A	B	B	B	B	B	A	A	A	B	B	A	B	B	B	B	B	A	A	B	B	A	A	A	A	A	B	B
*P37/M39-195	B	B	B	B	B	B	A	B	B	B	B	A	B	B	A	B	A	A	B	A	A	A	A	B	A	B	B	A	B	B	A	A	B	A	A	A	B	A	B	B	A	B	B	B	B	A	A	B	A
*P37/M39-295	B	A	B	B	A	B	B	B	B	B	A	B	B	A	A	B	B	A	A	B	A	A	B	B	B	B	B	A	A	A	B	B	A	B	B	B	B	B	A	A	B	B	A	A	A	A	A	B	B
*P37/M39-300	B	B	B	A	B	A	A	A	B	A	A	A	B	A	A	B	B	B	A	A	A	B	A	B	A	B	B	B	B	B	A	A	A	A	A	A	A	B	A	B	A	A	A	A	B	A	A	A	A
*P37/M39-305	A	A	B	B	B	A	A	A	A	A	A	B	A	B	A	A	B	A	B	A	A	A	A	A	A	B	A	B	A	B	A	A	A	A	A	B	-	A	A	A	A	A	B	A	A	B	B	A	A
*P37/M41-090	A	B	B	B	B	B	A	B	B	B	B	B	A	A	B	B	A	A	B	A	A	-	A	B	A	A	A	A	A	A	B	-	B	A	A	A	A	A	B	B	A	A	B	B	B	-	A	A	A
*P37/M41-130	B	B	A	B	A	B	A	B	A	A	B	B	A	B	B	A	B	B	B	A	B	-	B	A	B	A	B	A	B	A	B	-	A	A	A	A	A	B	A	B	A	B	A	A	A	-	B	B	A
*P37/M41-225	A	A	B	B	A	B	B	B	A	A	B	A	A	A	A	B	B	A	B	B	B	-	A	A	A	B	A	B	A	B	A	-	A	B	B	A	A	A	B	A	B	A	A	B	B	-	B	A	A
*P37/M41-284	B	B	B	A	B	A	A	A	B	A	A	A	B	A	A	B	A	B	-	A	A	-	A	B	A	B	B	B	B	B	A	-	A	A	A	A	A	B	A	B	A	A	A	A	B	-	A	A	A
*P37/M41-300	B	B	B	B	B	B	A	B	B	B	B	A	B	A	A	B	B	A	B	A	A	-	B	B	A	A	B	A	B	B	A	-	B	A	A	A	A	A	B	B	A	B	B	B	B	-	A	B	A
*P38/M31-080	B	B	B	B	A	B	A	A	A	-	A	B	A	B	B	A	A	B	A	A	A	B	-	B	A	A	A	B	A	A	A	A	B	A	A	A	A	B	B	A	A	B	B	B	A	B	A	B	B
*P38/M31-090	A	B	A	B	B	A	B	A	B	-	B	B	A	B	A	A	A	B	B	A	B	B	-	A	A	B	A	A	B	B	B	A	A	B	A	A	B	A	A	B	A	B	A	A	A	A	B	B	A
*P38/M31-100	A	A	A	B	A	B	A	B	A	-	B	B	B	A	B	B	A	B	A	B	B	B	-	B	B	A	A	B	A	A	B	A	A	B	B	A	A	A	B	B	A	B	B	B	B	A	A	B	A
*P38/M31-125	B	B	B	A	A	B	B	B	B	-	A	B	A	A	A	B	A	B	A	A	A	A	-	B	A	B	A	A	A	B	A	B	A	A	A	B	B	A	A	B	A	B	B	A	A	A	A	A	A
*P38/M31-250	A	B	A	B	B	A	B	A	B	-	B	B	A	B	A	A	A	B	B	A	B	B	-	A	A	B	A	A	B	B	B	A	A	B	A	B	B	A	A	B	A	B	A	A	A	B	B	B	A
*P38/M31-275	A	B	A	A	B	A	A	B	A	-	A	B	B	B	A	A	B	B	B	B	A	B	-	A	B	A	A	B	A	B	B	B	B	B	A	B	B	A	A	B	A	B	B	A	A	B	A	A	A
*P38/M32-160	A	B	A	B	B	B	A	A	B	A	A	A	B	B	B	A	-	A	B	A	A	A	A	A	B	A	B	A	A	A	B	B	B	B	A	A	A	A	A	B	B	A	A	A	B	A	A	A	B
*P38/M32-198	B	B	B	B	A	A	B	A	A	B	A	A	B	B	A	B	-	A	B	B	B	A	B	A	B	B	A	A	B	A	A	B	A	B	A	B	B	A	B	B	B	A	A	B	A	B	B	A	B
*P38/M37-080	B	B	B	B	B	B	A	B	A	B	B	A	B	B	A	B	-	-	B	B	A	A	B	A	A	B	B	A	-	B	A	A	B	B	A	A	B	A	B	B	A	A	B	B	B	A	A	B	B
*P38/M37-100	A	B	B	B	A	A	B	B	A	B	A	A	A	A	A	A	B	A	B	B	B	B	A	A	B	A	A	A	-	A	B	A	B	B	A	A	A	A	B	B	A	B	B	B	A	A	B	A	A
*P38/M37-130	B	B	B	B	A	B	B	A	A	B	B	A	B	A	A	B	-	-	A	B	A	A	A	B	A	A	A	A	-	A	A	A	B	A	B	B	B	B	A	A	A	A	B	B	B	B	B	A	A
*P38/M37-200	B	B	B	B	A	A	B	A	A	B	A	A	B	B	A	B	-	-	B	B	B	A	B	A	B	B	A	A	B	A	A	B	A	B	A	A	B	A	B	B	B	A	A	B	A	B	B	A	B
*P38/M37-230	A	B	B	B	B	B	B	A	B	A	B	B	B	A	A	A	-	-	B	B	B	B	B	B	B	A	A	A	-	B	A	B	B	A	B	A	A	A	B	A	B	A	B	B	B	A	B	B	A
*P38/M42-130	A	B	A	B	B	B	A	A	B	A	A	A	B	B	B	A	-	A	B	A	A	A	A	-	B	A	B	A	A	A	B	B	B	B	A	A	A	A	A	B	B	A	A	A	B	A	A	A	A
*P38/M42-178	A	B	A	B	A	B	A	B	B	B	B	B	B	A	B	A	B	A	A	A	B	B	B	B	A	A	B	A	B	B	B	B	A	B	A	A	A	B	A	B	B	B	B	B	A	A	B	A	A
*P38/M42-180	A	A	A	B	B	A	B	A	A	A	A	B	A	B	A	B	-	A	B	A	A	A	A	A	A	B	B	A	A	B	A	B	A	A	A	A	B	A	A	A	A	A	A	A	A	A	B	B	A
*P38/M42-182	A	A	A	B	B	A	B	A	A	A	A	B	A	B	A	B	-	A	B	A	A	B	A	A	A	B	B	A	A	B	A	B	A	A	A	A	B	A	A	A	A	A	A	A	A	A	B	B	A
*P38/M42-248	A	B	B	B	A	A	B	B	A	B	A	A	B	A	A	B	-	A	A	A	B	B	B	A	B	A	B	B	A	B	B	B	A	A	A	A	A	B	A	A	A	B	A	B	B	B	B	B	A
*P38/M42-260	B	B	B	B	A	A	A	A	B	A	A	B	A	A	B	B	-	A	B	A	A	A	A	-	B	B	A	B	B	B	A	A	B	A	A	A	A	A	B	B	B	B	B	A	B	A	A	A	A
*P38/M42-318	B	B	B	B	B	A	A	B	B	A	A	A	A	B	B	B	-	A	A	B	A	A	A	B	A	A	B	B	A	A	B	A	A	A	A	B	A	B	A	A	A	B	B	A	A	B	A	B	B
*P38/M42-350	A	B	B	A	B	B	A	A	B	B	A	B	B	B	A	A	-	A	B	B	B	B	B	B	A	B	A	B	B	B	B	A	B	B	B	A	B	B	B	B	B	B	B	B	A	B	B	A	A
*P39/M41-110	A	B	A	A	A	A	A	B	B	A	B	A	B	B	B	B	B	A	B	B	B	B	B	B	A	A	A	B	A	B	A	B	A	B	B	A	B	B	B	A	A	B	A	A	A	B	B	B	B
*P39/M41-130	A	A	B	A	B	A	B	B	A	A	A	A	B	B	A	A	A	A	A	A	B	B	B	B	B	A	B	B	B	A	B	B	B	A	A	A	B	B	A	B	B	B	A	A	A	A	A	A	B
*P39/M41-200	B	A	A	B	A	B	A	B	B	A	A	B	B	A	A	B	B	B	A	B	A	A	B	A	B	B	B	A	A	A	A	B	A	B	B	B	B	B	A	B	B	B	B	B	A	A	A	B	B
*P39/M41-245	B	B	B	B	A	B	A	B	B	A	B	B	A	A	B	B	A	A	A	B	B	A	B	A	B	A	B	B	A	B	A	A	B	B	B	B	A	B	B	A	A	B	B	A	B	A	A	B	A
*P39/M41-275	A	B	B	A	A	A	A	B	B	A	A	A	A	B	A	B	B	A	B	A	B	B	A	A	B	B	B	A	A	A	A	B	A	A	A	B	A	B	A	B	A	B	B	B	B	A	A	B	A
*P43/M32-105	A	B	A	B	B	B	A	A	B	A	A	A	B	B	B	A	A	A	B	A	A	A	A	A	B	A	B	A	A	A	B	B	B	A	A	A	A	A	A	B	B	A	A	A	A	A	A	A	A
*P43/M32-180	B	B	B	A	B	A	A	A	B	A	A	A	B	A	A	B	B	B	A	A	A	B	A	B	A	B	B	B	B	B	A	A	A	A	A	A	A	B	A	B	A	A	A	A	B	A	A	A	A
*P43/M32-200	B	A	A	B	A	B	A	B	B	A	A	B	B	A	A	B	B	B	A	B	A	A	A	A	B	B	B	B	A	A	A	B	A	B	B	B	B	B	A	B	A	B	B	B	A	A	A	B	B
*P43/M40-145	B	B	B	A	A	B	B	B	B	A	A	A	A	A	A	B	B	A	A	A	A	A	B	B	B	A	A	A	A	B	A	B	B	B	A	-	A	A	A	B	A	A	B	B	A	A	A	A	A
*P43/M40-152	B	B	A	B	B	B	A	A	B	A	B	B	B	A	B	A	B	B	A	A	A	B	B	A	B	B	A	B	A	A	A	B	B	A	A	-	A	A	A	B	A	A	B	A	B	B	B	A	B
*P43/M40-170	A	B	A	A	B	A	A	B	A	A	B	A	B	A	B	B	A	A	A	A	B	A	A	A	A	A	B	B	A	B	A	A	B	A	B	-	A	B	A	A	A	B	B	A	A	B	B	B	B
*P43/M40-184	A	B	B	A	B	A	A	A	B	A	A	A	B	A	A	B	B	B	A	A	A	B	A	B	A	B	B	B	B	B	A	A	A	B	A	-	A	B	A	B	A	A	A	A	B	A	A	A	A
*P43/M40-186	A	B	A	B	B	B	B	A	A	A	A	A	B	B	B	A	A	B	A	A	B	A	B	A	B	A	B	A	B	A	A	B	B	B	A	-	A	B	A	A	B	B	A	A	A	A	A	B	A
*P43/M40-202	A	B	A	A	B	A	A	B	A	B	A	A	B	B	A	A	B	B	B	B	A	B	A	A	B	A	A	A	A	A	B	B	B	B	A	-	B	A	A	A	A	B	B	A	A	B	A	A	A
*P43/M40-270	A	B	A	B	B	B	B	A	B	B	B	A	A	A	A	B	B	A	B	B	A	A	B	B	A	B	B	B	B	B	A	A	B	A	B	-	B	B	B	B	A	B	B	B	B	A	B	B	B
*P43/M40-300	B	A	B	B	A	B	B	A	A	B	A	A	A	A	A	B	B	A	B	A	A	A	B	B	A	B	A	A	A	B	A	B	A	A	B	-	A	A	B	A	B	A	A	B	A	A	B	A	A
*P44/M42-090	B	A	B	B	A	B	B	B	B	B	A	B	B	A	A	B	B	A	A	B	A	A	B	B	B	B	B	A	A	A	B	B	A	B	B	B	B	B	A	A	B	B	A	A	A	A	A	B	B
*P44/M42-115	A	A	A	B	A	B	A	B	A	A	B	B	B	A	B	B	A	B	A	B	B	B	B	B	B	A	A	B	A	A	B	A	A	B	B	A	A	A	B	B	A	B	B	B	A	A	A	B	A
*P44/M42-120	A	A	A	B	A	B	A	B	A	A	B	B	B	A	B	B	A	B	A	B	B	B	B	B	B	A	A	B	A	A	B	A	B	B	B	A	A	A	B	B	A	B	B	B	A	A	A	B	B
*P44/M42-145	B	B	A	B	B	B	B	A	A	A	B	B	B	B	B	A	A	B	A	B	A	B	A	B	B	A	B	B	B	B	A	A	A	A	A	A	B	B	A	A	B	B	B	B	B	B	B	A	A
*P44/M42-165	B	B	B	B	A	A	B	B	B	A	A	B	A	A	A	B	A	A	A	B	A	A	B	B	B	B	A	A	A	B	A	B	A	A	A	B	B	A	A	B	A	B	B	A	A	A	A	A	B
*P44/M42-285	A	B	A	B	B	A	A	A	B	A	A	A	A	A	A	B	B	A	B	B	A	A	B	B	A	B	B	B	B	B	A	A	B	A	A	B	B	A	A	A	A	B	B	A	A	A	A	A	A
*P44/M42-300	B	A	A	B	A	B	B	A	A	A	A	B	A	A	B	B	A	B	A	A	B	B	B	B	B	A	B	B	A	A	B	B	A	B	B	A	A	B	B	B	A	B	B	A	B	A	A	B	A
*P44/M42-385	B	B	B	B	A	B	B	A	B	A	A	A	B	A	B	B	B	A	A	B	B	A	B	B	A	B	A	B	A	B	A	A	A	B	B	B	B	A	B	A	B	A	B	A	B	A	A	A	A
*wmc009-	B	A	A	B	A	B	B	A	A	A	B	A	A	B	B	A	A	B	B	B	A	B	B	A	A	B	B	A	A	B	B	-	A	B	B	A	B	A	A	A	B	B	A	A	A	B	B	B	A
*wmc011a-	A	B	A	A	B	B	A	B	A	A	B	B	B	A	B	A	A	A	B	A	A	B	A	A	B	A	A	B	A	A	A	B	B	A	A	B	A	A	B	B	A	B	A	A	B	B	A	A	B
*wmc011b-	A	A	B	B	A	B	B	B	A	A	A	A	A	A	A	B	B	A	B	B	B	B	B	A	A	B	A	B	A	B	A	B	A	A	B	A	A	A	B	A	B	A	A	B	B	A	B	A	A
*wmc011c-	A	A	A	A	A	B	B	A	B	B	A	A	A	A	B	B	A	A	A	A	A	A	B	A	A	A	B	A	A	B	B	B	B	A	B	A	A	B	B	A	A	A	A	A	B	A	B	B	B
*wmc018-	B	A	B	A	B	B	A	A	A	A	B	B	A	A	B	A	A	A	B	A	B	A	B	B	A	A	B	A	B	B	B	A	B	B	B	B	B	A	A	A	B	A	A	B	B	B	A	A	B
*wmc059-	A	A	B	A	B	A	A	B	A	B	B	A	B	A	A	A	A	A	A	B	B	B	A	B	A	A	B	A	B	A	B	B	A	A	B	A	-	A	B	B	B	A	B	B	A	B	A	B	A
*wmc121-	B	B	A	A	A	B	B	B	B	A	A	B	B	B	A	A	B	A	B	A	A	B	B	B	B	A	B	A	A	B	A	B	B	A	B	B	A	A	A	B	B	B	B	A	A	A	A	B	A
*wmc150a-	A	A	A	A	B	B	B	B	B	A	A	A	B	B	A	A	B	A	A	A	A	A	A	B	A	B	B	A	A	A	B	A	A	B	B	B	A	A	-	B	B	B	B	A	B	B	B	B	B
*wmc150b-	B	A	B	A	A	A	A	B	B	B	A	B	A	B	A	A	B	B	A	A	B	A	A	B	A	B	A	B	A	B	B	B	B	B	A	B	A	B	-	B	B	A	B	A	B	B	B	B	B
*wmc150c-	B	A	B	A	B	B	A	A	B	B	A	A	B	A	A	B	B	B	B	A	A	B	B	B	A	A	A	B	B	B	B	B	A	A	B	A	A	B	-	A	A	B	A	A	B	A	A	A	A
*wmc154-	B	B	B	B	B	A	B	A	A	B	A	A	A	B	A	A	B	A	B	B	-	A	B	A	B	A	A	A	A	A	B	-	B	B	A	A	A	A	B	B	A	A	B	B	A	-	A	A	-
*wmc156-	A	B	A	B	B	B	B	A	A	B	B	A	A	B	B	A	B	B	A	B	A	A	B	A	B	A	B	B	B	B	B	A	B	B	B	A	B	A	A	A	B	A	B	B	B	B	B	B	B
*wmc167-	A	B	B	A	B	A	A	B	A	B	A	B	A	B	B	A	A	A	A	A	B	A	B	B	A	B	B	A	B	A	B	A	B	A	B	A	A	A	-	B	B	B	B	B	B	A	B	B	A
*wmc181-	B	B	B	B	A	A	A	A	B	A	A	A	A	A	B	A	B	B	A	A	A	A	A	B	A	B	A	B	A	A	A	A	B	A	B	B	A	A	B	A	A	A	B	A	B	B	A	A	B
*wmc206a-	A	A	B	A	B	A	A	B	A	B	B	B	B	B	A	A	A	B	A	B	A	B	B	A	A	B	B	A	B	B	A	A	A	B	B	B	A	B	A	B	B	A	A	A	B	A	A	-	B
*wmc206b-	B	B	A	B	B	B	B	A	A	A	B	B	B	B	B	A	A	B	A	B	A	B	B	B	B	A	B	B	B	B	A	A	A	B	A	A	B	B	A	A	B	B	B	B	B	B	B	-	A
*wmc206c-	A	A	B	A	A	B	A	B	A	B	B	B	B	B	A	A	A	B	A	B	A	B	B	A	A	B	B	A	B	B	A	B	A	B	B	B	A	A	A	B	B	A	A	A	B	B	A	-	B
*wmc222-	A	B	A	B	-	-	A	A	B	A	A	A	A	A	A	B	B	A	B	B	A	A	B	B	A	B	B	B	B	B	A	A	B	A	A	B	B	A	A	A	A	B	B	A	A	A	A	A	A
*wmc233-	A	B	A	A	A	A	B	B	B	A	A	B	B	B	A	A	B	B	B	A	A	B	A	B	A	B	B	A	B	B	B	A	A	A	B	B	B	A	A	A	A	A	B	B	B	B	A	B	A
*wmc258-	B	B	A	B	B	B	B	B	B	B	B	A	A	B	A	B	B	A	A	A	A	A	A	B	A	B	B	A	A	A	B	B	B	B	B	A	A	B	B	A	A	B	B	B	B	B	A	B	B
*wmc264-	B	B	B	B	A	A	B	A	A	B	A	A	B	B	A	B	B	A	B	B	B	A	B	A	B	B	A	A	B	A	A	B	A	B	A	-	B	A	B	B	B	A	A	B	A	B	B	A	B
*wmc317-	B	B	B	B	B	B	A	B	A	B	B	A	B	B	A	B	A	A	B	A	A	A	B	B	A	B	B	A	B	B	A	A	B	B	A	A	B	A	B	B	A	B	B	B	-	A	-	B	A
*wmc332-	A	B	B	B	B	-	A	B	B	B	B	B	A	-	B	B	A	A	B	A	B	A	A	B	A	A	B	A	A	A	B	B	B	B	A	A	A	-	B	B	A	A	B	B	B	-	B	A	A
*wmc349-	A	A	B	B	B	A	A	A	A	A	A	B	A	B	A	B	B	B	B	A	A	A	A	A	A	B	B	B	A	B	A	A	A	A	A	B	B	A	A	A	A	A	B	A	A	A	B	A	A
*wmc382a-	A	B	A	B	A	A	A	A	A	B	A	A	A	B	B	B	A	B	B	B	A	B	A	A	B	A	A	B	B	B	A	A	B	A	A	A	B	B	B	A	B	A	B	B	A	A	A	A	A
*wmc382b-	A	B	B	B	A	A	B	A	B	A	B	A	A	B	A	B	B	A	B	B	A	A	A	A	B	B	B	A	B	A	A	B	A	B	A	A	B	A	B	B	B	A	A	B	A	B	B	A	A
*wmc396-	B	A	A	A	B	B	B	A	B	B	A	A	B	A	A	B	B	A	B	A	B	B	A	B	A	B	B	B	B	B	B	A	A	B	B	A	A	B	A	A	A	B	A	A	A	B	B	A	A
*wmc474-	A	B	B	B	B	-	-	A	B	B	A	B	A	A	B	B	B	A	B	B	B	B	A	B	A	A	A	A	A	A	B	B	B	B	B	A	A	-	-	B	A	B	B	B	B	-	B	A	A
*wmc489a-	B	A	B	B	A	B	B	A	A	A	A	A	A	A	A	B	A	B	A	B	B	B	A	A	A	A	A	B	A	B	B	A	A	A	A	B	B	A	B	B	A	A	B	A	A	B	B	A	B
*wmc489b-	A	B	B	B	A	A	B	A	B	A	B	A	B	B	A	B	B	A	B	B	B	A	A	A	B	B	B	A	B	A	A	B	A	B	A	A	B	A	B	B	B	A	A	B	A	B	B	A	B
*wmc489c-	B	B	A	B	A	A	A	B	A	B	B	B	A	A	A	B	A	B	A	B	A	A	A	A	B	A	B	B	B	A	A	A	B	A	B	B	A	B	B	B	A	B	B	A	B	B	B	B	B
*wmc524-	A	B	A	B	A	A	A	B	B	A	A	A	A	A	A	A	B	B	B	B	B	B	A	A	A	A	A	B	A	B	A	A	B	A	B	B	A	B	A	A	A	A	A	B	A	A	B	B	A
*wmc537-	B	B	B	A	A	A	B	B	B	A	A	A	A	A	A	A	B	A	A	A	B	A	B	B	B	A	B	A	A	B	A	B	B	B	A	B	A	A	A	B	A	A	B	B	A	B	A	A	B
*wmc597a-	A	B	B	B	B	B	A	B	A	B	B	B	A	A	B	B	B	A	A	B	B	A	A	A	A	A	B	B	A	A	B	A	B	B	B	A	A	A	A	B	B	A	B	B	B	B	B	B	A
*wmc597b-	A	A	A	A	A	B	B	A	A	B	A	B	A	B	B	A	B	A	A	A	B	A	B	A	B	A	A	A	B	B	A	A	B	A	A	A	B	A	A	A	B	A	A	A	B	B	A	A	B
*wmc597c-	A	A	A	A	B	A	-	A	A	B	A	B	A	A	A	A	B	B	B	A	B	B	A	B	B	A	A	A	A	A	B	B	B	B	A	A	A	A	A	A	A	B	B	B	-	A	B	A	A
*wmc617a-	A	B	B	A	B	A	B	B	A	B	A	A	A	B	A	A	B	B	B	A	B	B	B	B	B	B	A	A	B	A	B	B	A	A	A	A	A	A	A	A	A	A	A	A	A	A	A	A	B
*wmc617b-	B	A	A	B	B	B	A	A	A	A	A	B	A	B	A	B	B	B	B	A	B	A	A	B	B	A	B	B	A	B	A	B	A	A	A	A	A	A	A	A	B	B	A	B	A	A	A	B	A
*wmc630a-	A	A	A	A	A	A	B	B	B	B	A	B	B	B	A	A	B	A	B	B	A	A	B	B	A	B	A	A	A	A	A	B	B	A	A	B	-	B	A	B	B	A	B	A	A	A	B	B	A
*wmc630b-	A	A	A	A	B	B	B	B	B	A	A	A	B	B	A	A	B	A	A	A	A	A	A	B	A	B	B	A	A	B	B	B	A	B	B	B	-	A	A	B	B	A	B	A	B	B	B	B	B
*wmc630c-	B	A	B	A	B	B	A	A	A	A	B	B	A	A	B	A	A	A	B	A	B	A	B	B	B	A	B	A	B	B	B	A	B	B	B	B	-	A	A	A	B	A	A	B	B	B	A	B	B
*wmc661-	A	B	B	B	A	-	-	A	B	A	B	A	A	B	A	B	B	A	B	B	-	A	A	A	B	B	B	A	B	A	A	B	A	B	A	A	-	A	B	B	B	A	A	B	A	-	B	A	B
*wmc764-	A	B	B	B	A	A	B	A	B	A	B	A	-	B	A	B	B	A	B	B	A	A	-	A	B	B	B	A	B	A	A	B	A	B	A	A	-	A	B	B	B	A	A	B	-	B	B	A	B
*wmc773-	B	A	B	A	B	B	B	A	A	A	B	A	B	B	B	A	A	B	B	A	A	A	A	B	A	B	A	B	B	B	B	A	B	A	B	B	B	A	A	A	A	B	B	A	B	B	B	A	B
*wmc798-	A	B	A	-	B	B	A	A	A	B	A	A	A	B	B	B	A	A	A	A	B	A	-	B	-	-	-	-	-	-	-	-	B	-	A	B	A	-	-	-	B	B	B	B	B	B	B	A	B
*wmc809-	A	B	A	B	B	B	A	A	B	A	A	A	B	B	B	A	A	A	B	A	A	A	A	A	B	A	B	A	A	A	B	B	B	B	A	-	A	A	A	B	B	A	A	A	B	A	A	A	A
*wmc818-	A	A	B	A	B	B	B	B	B	A	A	A	A	B	A	A	B	A	A	B	A	B	A	A	B	B	B	B	B	A	B	A	A	A	A	A	B	B	B	A	B	A	B	B	A	B	A	B	B
*wmc827a-	B	B	B	B	B	A	A	A	A	A	A	A	A	B	B	A	A	A	A	B	A	B	A	A	A	A	B	B	A	B	A	A	B	A	A	B	B	B	A	B	A	B	A	A	A	B	B	B	B
*wmc827b-	B	B	A	A	A	A	A	B	-	B	A	A	B	B	A	A	A	B	A	A	A	A	B	B	A	B	A	B	A	A	B	B	A	B	A	B	A	A	B	B	B	A	A	A	B	A	A	B	A
[truncated: 45 more columns]

## Sheet: 2A
Chromosome	cM
2A.1	0	*gwm636-	A	B	A	B	A	A	A	B	A	B	A	A	A	B	B	B	A	B	A	B	A	B	A	A	A	A	A	B	B	B	A	A	B	A	A	A	B	B	B	A	B	A	B	B	A	B	A
	4.8	*P36/M39-80	A	B	A	B	-	A	A	A	A	B	A	A	A	B	B	B	A	B	B	B	A	B	A	A	B	A	A	B	B	B	A	A	B	A	A	A	B	B	B	A	B	A	B	B	A	A	A
	5.3	*barc124b-	A	B	A	B	A	A	A	A	A	B	A	A	A	B	B	B	A	B	B	B	A	B	A	A	B	A	A	B	B	B	A	A	B	A	A	A	B	B	B	A	B	A	B	B	A	A	A
	5.3	*wmc382a-	A	B	A	B	A	A	A	A	A	B	A	A	A	B	B	B	A	B	B	B	A	B	A	A	B	A	A	B	B	B	A	A	B	A	A	A	B	B	B	A	B	A	B	B	A	A	A
	5.3	*Lr17	B	-	A	B	-	-	A	-	A	-	A	-	-	B	-	B	A	-	B	B	A	-	-	-	B	A	A	-	B	-	-	A	-	A	-	-	B	-	B	A	B	-	-	B	-	A	A
2A.2	0	*gwm71a-	A	B	B	B	B	B	-	A	A	A	A	A	A	A	A	A	B	B	A	B	A	B	A	B	A	B	B	A	A	B	A	B	B	A	B	A	B	B	B	B	B	B	A	B	-	B	B
	2.4	*gwm359-	A	B	B	B	B	B	A	A	A	A	A	A	A	A	A	A	B	A	A	B	A	B	A	B	A	B	B	A	A	B	A	B	B	A	B	A	B	B	B	B	B	B	A	B	-	B	B
	4.2	*P36/M36-85	A	B	B	B	B	B	A	A	A	A	A	A	A	A	A	A	-	A	A	B	A	B	A	B	A	B	B	A	A	B	A	B	B	A	B	A	B	B	B	B	B	B	A	B	B	B	B
	4.8	*P36/M32-85	A	B	B	B	B	B	A	A	A	-	A	A	A	A	A	A	B	A	A	B	A	B	A	B	A	B	B	A	A	B	A	B	B	A	B	B	B	B	B	B	B	B	A	B	B	B	B
	13.4	*P34/M42-270	B	B	B	B	B	A	A	A	A	A	B	A	A	B	B	A	B	B	A	B	A	B	A	B	A	B	B	A	A	B	A	B	B	A	A	-	A	B	B	B	B	B	A	B	A	B	B
	28.2	*gwm296a-	B	A	A	B	B	A	A	B	A	B	B	A	A	B	A	A	B	B	A	B	A	B	A	B	A	A	A	B	B	B	B	B	B	A	A	B	B	B	B	B	B	A	A	B	B	B	A
2A.3	0	*wmc827-	B	B	B	B	B	A	A	A	A	A	A	A	A	B	B	A	A	A	A	B	A	B	A	A	A	A	B	B	A	B	A	A	B	A	A	B	B	B	A	B	A	B	A	A	A	B	B
	9.1	*P33/M33-170	B	B	B	B	B	A	A	B	A	A	A	A	A	B	B	B	A	A	A	B	A	B	B	B	A	A	B	B	A	B	A	A	B	A	A	-	A	B	A	A	A	B	-	A	A	B	A
	16.7	*gwm71b-	B	B	B	B	B	A	-	B	B	A	A	A	A	B	B	B	A	A	A	B	A	A	A	B	A	A	B	B	A	A	B	A	A	A	A	B	A	B	A	A	A	B	B	A	-	B	A
	17.4	*P38/M42-318	B	B	B	B	B	A	A	B	B	A	A	A	A	B	B	B	-	A	A	B	A	A	A	B	A	A	B	B	A	A	B	A	A	A	A	B	A	B	A	A	A	B	B	A	A	B	A
	18.1	*P34/M42-165	B	B	A	B	B	A	A	B	B	A	A	A	A	B	B	B	A	A	A	B	A	A	A	B	A	A	B	B	A	A	B	A	A	A	A	-	A	B	A	A	A	B	B	A	A	B	A
	24	*P34/M33-275	B	B	A	B	A	A	A	B	A	A	B	A	A	B	B	B	A	A	A	B	B	A	A	B	A	A	A	B	A	A	B	A	A	A	A	B	A	B	A	A	A	B	B	A	A	B	A
2A.4	0	*P37/M33-160	B	B	B	B	A	A	A	B	B	A	A	A	A	A	B	A	A	A	A	A	A	A	A	B	A	A	A	B	A	A	B	B	A	A	A	B	B	A	B	A	A	B	B	A	B	A	A
	8.1	*wmc181-	B	B	B	B	A	A	A	A	B	A	A	A	A	A	B	A	B	B	A	A	A	A	A	B	A	B	A	B	A	A	A	A	B	A	B	B	A	A	B	A	A	A	B	A	B	B	A
	13.5	*gwm356-	A	B	B	A	A	B	A	A	B	B	A	A	A	A	B	A	B	A	A	A	A	A	B	B	B	B	A	B	A	A	A	A	B	A	A	B	A	B	B	A	A	B	B	B	B	B	A
	17.4	*P34/M40-84	B	B	B	B	A	A	A	A	B	B	A	A	A	A	B	A	B	B	A	A	A	A	A	B	A	B	A	B	A	A	A	A	B	A	A	-	A	B	B	A	A	A	B	B	B	B	A
	20.3	*P34/M40-210	B	B	B	B	A	B	A	A	B	B	A	A	A	A	B	A	B	B	A	A	A	A	B	B	A	B	A	B	A	A	A	A	B	A	A	-	A	B	B	A	A	B	B	B	B	B	A
	22.7	*P31/M36-220	B	B	B	B	A	B	A	A	B	B	A	A	A	A	B	A	B	B	A	A	B	A	A	B	A	B	A	B	A	A	A	A	-	A	A	B	A	-	B	A	A	B	B	B	B	A	A
	28.9	*P38/M31-80	B	B	B	B	A	B	A	A	A	-	A	B	A	B	B	A	A	B	A	A	A	B	-	B	A	A	A	B	A	A	A	A	B	A	A	A	A	B	B	A	A	B	B	B	A	B	A
	29.9	*P32/M42-250	B	B	B	B	A	B	A	A	A	B	A	B	A	B	B	A	-	B	A	A	B	B	A	B	A	A	A	B	A	A	A	A	A	A	A	A	A	B	B	A	A	B	B	B	A	B	A
	30.8	*P32/M31-205	B	B	B	B	A	B	A	A	A	B	A	B	A	B	B	A	A	B	B	A	B	B	A	B	A	A	A	B	A	A	A	A	A	A	A	-	A	A	B	A	A	B	B	B	A	B	A
	35.9	*P32/M35-210	A	A	B	B	A	B	-	A	A	B	A	B	A	B	B	A	B	B	B	A	A	B	A	A	A	A	A	B	A	A	A	A	B	A	A	-	A	B	B	B	A	B	B	B	A	B	A
[truncated: 47 more columns]

## Sheet: 2B
Chromosome	cM
2B	0	*P32/M38-150	A	B	B	B	A	A	B	A	B	A	-	A	A	B	A	B	B	A	B	B	A	A	A	A	B	B	B	A	A	A	A	B	A	B	A	A	B	A	A	B	B	A	A	B	A	B	B
	1.2	*wmc382b-	A	B	B	B	A	A	B	A	B	A	B	A	A	B	A	B	B	A	B	B	A	A	A	A	B	B	B	A	B	A	A	B	A	B	A	A	B	A	B	B	B	A	A	B	A	B	B
	1.4	*P37/M33-195	-	-	-	-	A	A	B	A	B	A	B	A	A	B	A	B	B	A	B	B	A	A	A	A	B	B	B	A	B	A	A	B	A	A	A	A	B	A	B	B	B	A	A	B	A	B	B
	2	*wmc764-	A	B	B	B	A	A	B	A	B	A	B	A	-	B	A	B	B	A	B	B	A	A	-	A	B	B	B	A	B	A	A	B	A	B	A	A	-	A	B	B	B	A	A	B	-	B	B
	2.1	*wmc661-	A	B	B	B	A	-	-	A	B	A	B	A	A	B	A	B	B	A	B	B	-	A	A	A	B	B	B	A	B	A	A	B	A	B	A	A	-	A	B	B	B	A	A	B	A	-	B
	2.4	*wmc489b-	A	B	B	B	A	A	B	A	B	A	B	A	B	B	A	B	B	A	B	B	B	A	A	A	B	B	B	A	B	A	A	B	A	B	A	A	B	A	B	B	B	A	A	B	A	B	B
	2.6	*P35/M43-260	A	B	B	B	A	A	B	A	B	A	B	A	A	B	A	B	B	A	-	B	B	A	A	A	B	B	B	A	B	A	A	B	A	-	A	A	B	A	B	B	B	A	A	B	A	B	B
	3.2	*Lr16-	A	B	B	B	B	A	B	A	B	A	B	A	-	B	A	B	B	A	B	B	B	A	B	A	B	-	B	A	B	A	A	B	A	B	A	A	B	A	B	B	B	A	A	B	A	B	-
	3.6	*P32/M35-125	A	B	B	B	A	A	-	A	B	A	B	A	A	B	A	B	B	A	B	B	A	A	A	A	B	B	B	A	B	A	A	B	A	B	A	-	B	A	B	B	B	A	A	B	A	B	B
	4.5	*BMP1	A	B	B	B	B	A	A	A	B	A	B	A	A	B	A	B	B	A	B	B	B	A	A	A	B	-	B	A	B	A	A	B	A	B	A	A	B	A	B	B	B	A	A	B	A	B	-
	12.8	*wmc264-	B	B	B	B	A	A	B	A	A	B	A	A	B	B	A	B	B	A	B	B	B	A	B	A	B	B	A	A	B	A	A	B	A	B	A	-	B	A	B	B	B	A	A	B	A	B	B
	14.5	*P38/M37-200	B	B	B	B	A	A	B	A	A	B	A	A	B	B	A	B	-	-	B	B	B	A	B	A	B	B	A	A	B	A	A	B	A	B	A	A	B	A	B	B	B	A	A	B	A	B	B
	15	*P38/M32-198	B	B	B	B	A	A	B	A	A	B	A	A	B	B	A	B	-	A	B	B	B	A	B	A	B	B	A	A	B	A	A	B	A	B	A	B	B	A	B	B	B	A	A	B	A	B	B
	20.2	*P34/M38-165	B	B	B	B	A	A	B	A	A	B	A	A	B	B	A	B	B	A	B	B	B	A	B	A	B	B	A	A	B	A	A	B	A	B	A	B	B	A	B	B	B	A	B	B	A	B	B
	32.9	*wmc154-	B	B	B	B	B	A	B	A	A	B	A	A	A	B	A	A	B	A	B	B	-	A	B	A	B	A	A	A	A	A	B	-	B	B	A	A	A	A	B	B	A	A	B	B	A	-	A
	39.9	*P36/M33-148	A	B	B	B	B	A	B	B	A	B	A	A	A	A	A	A	B	A	B	B	B	B	A	A	B	A	A	A	B	A	B	A	B	B	A	A	A	A	B	B	A	A	B	B	A	A	B
	42.2	*P38/M37-100	A	B	B	B	A	A	B	B	A	B	A	A	A	A	A	A	B	A	B	B	B	B	A	A	B	A	A	A	-	A	B	A	B	B	A	A	A	A	B	B	A	B	B	B	A	A	B
	42.6	*barc318-	A	B	B	B	-	A	B	B	A	B	A	A	A	A	A	A	B	A	B	B	B	B	A	A	B	A	A	A	B	A	B	A	B	-	A	A	A	A	B	B	A	B	B	B	A	A	B
	48.4	*wmc597c-	A	A	A	A	B	A	-	A	A	B	A	B	A	A	A	A	B	B	B	A	B	B	A	B	B	A	A	A	A	A	B	B	B	B	A	A	A	A	A	A	A	B	B	B	-	A	B
	52.9	*P36/M36-315	A	A	A	A	B	A	B	B	A	A	A	B	A	A	B	-	-	B	B	B	B	B	A	B	B	A	A	A	A	A	B	B	B	B	B	A	A	A	A	B	A	B	B	B	B	A	B
	53.7	*gwm429-	A	A	A	A	B	-	-	-	A	B	A	B	A	-	B	B	B	B	B	B	-	B	-	B	B	A	A	A	A	A	B	B	B	B	B	A	-	A	-	B	A	B	B	B	B	-	B
	56.4	*P33/M41-225	A	A	A	A	B	A	B	B	A	B	A	B	A	A	B	B	B	A	B	B	B	B	A	B	B	A	A	A	A	A	B	B	B	B	B	A	A	A	A	B	A	B	B	B	B	A	B
	57.4	*gwm148-	A	A	A	A	B	-	-	B	A	B	A	B	A	A	B	B	B	A	B	B	B	B	A	B	B	A	A	A	A	A	B	B	B	B	B	-	A	-	-	B	A	B	B	B	B	-	B
	64.2	*P37/M31-90	A	B	B	B	B	A	B	A	B	B	A	B	A	A	B	B	B	A	B	B	B	B	A	-	A	A	A	A	A	A	B	-	B	B	B	A	A	A	A	B	A	B	B	B	B	B	B
	65.4	*wmc474-	A	B	B	B	B	-	-	A	B	B	A	B	A	A	B	B	B	A	B	B	B	B	A	B	A	A	A	A	A	A	B	B	B	B	B	A	A	-	-	B	A	B	B	B	B	-	B
	66.2	*gwm403b-	A	B	B	B	B	-	-	A	B	B	A	B	A	A	B	B	B	A	B	B	B	B	A	B	A	A	A	A	A	A	B	B	B	B	-	A	A	-	B	B	A	B	B	B	B	-	B
	67.1	*gwm271-	A	B	B	B	B	-	B	A	B	B	A	B	A	-	B	B	B	A	B	B	B	B	A	B	A	A	A	A	A	A	B	B	B	B	B	A	A	-	A	B	A	B	B	B	B	-	B
	68.8	*P32/M40-70	B	B	B	B	B	A	B	A	B	B	A	B	A	B	B	B	B	A	B	B	B	B	A	B	A	A	A	A	A	B	B	B	B	B	B	-	A	A	A	B	A	B	B	B	B	A	B
	74.3	*P37/M35-265	A	B	B	B	B	B	B	A	B	B	B	B	A	A	B	B	B	A	B	A	B	B	A	B	A	A	A	A	A	A	B	B	B	A	A	A	A	A	A	B	A	A	B	A	B	B	B
	77.5	*gwm120-	A	B	B	B	B	-	B	A	B	B	-	B	A	B	B	B	B	A	B	A	B	A	A	B	A	A	B	A	A	A	B	B	B	B	A	A	A	-	-	B	A	A	B	A	B	-	B
	78.2	*barc101-	A	B	B	B	B	B	B	A	B	B	B	B	A	B	B	B	B	A	B	A	B	A	A	B	A	A	B	A	A	A	B	B	B	B	A	A	A	A	-	B	A	A	B	A	-	A	B
	83.6	*P34/M32-123	A	B	B	B	B	B	B	A	B	B	B	B	A	A	B	B	B	A	B	A	B	A	A	B	A	A	B	A	A	A	B	B	B	B	A	-	A	A	B	B	A	-	B	A	B	A	B
	85.4	*barc308a-	A	B	B	B	B	B	B	B	B	B	B	B	A	A	B	B	-	A	B	A	B	A	A	B	A	A	B	A	A	A	B	B	-	A	B	A	A	A	A	B	A	A	B	A	B	A	B
	87.2	*wmc332-	A	B	B	B	B	-	A	B	B	B	B	B	A	-	B	B	A	A	B	A	B	A	A	B	A	A	B	A	A	A	B	B	B	B	A	A	A	-	B	B	A	A	B	B	B	-	B
	88.9	*P34/M42-135	A	B	B	B	B	B	A	A	B	B	B	B	A	A	B	B	A	A	B	A	B	A	A	B	A	A	B	A	A	A	B	B	B	B	A	-	A	A	B	B	A	A	B	B	B	A	B
	90	*P34/M39-60	A	B	B	B	B	B	A	B	B	B	B	B	A	A	B	B	A	A	B	A	B	A	A	B	A	A	B	A	A	A	B	B	B	B	A	-	A	A	B	A	A	A	B	B	B	B	B
	94.2	*P37/M41-90	A	B	B	B	B	B	A	B	B	B	B	B	A	A	B	B	A	A	B	A	A	-	A	B	A	A	A	A	A	A	B	-	B	A	A	A	A	A	B	B	A	A	B	B	B	-	A
	95.2	*P37/M31-175	A	B	B	B	B	B	A	B	B	B	B	B	A	A	B	B	A	A	B	A	A	A	A	-	A	A	B	A	A	A	B	-	B	A	A	A	A	A	B	B	A	A	B	B	B	A	A
	113.4	*P34/M35-175	B	B	A	B	B	B	A	B	B	-	B	A	B	A	A	B	B	A	B	A	A	A	B	B	A	A	B	A	B	B	A	A	B	B	A	-	A	A	B	B	A	B	B	B	B	A	A
	114.8	*P37/M41-300	B	B	B	B	B	B	A	B	B	B	B	A	B	A	A	B	B	A	B	A	A	-	B	B	A	A	B	A	B	B	A	-	B	A	A	A	A	A	B	B	A	B	B	B	B	-	A
	118.7	*P37/M39-195	B	B	B	B	B	B	A	B	B	B	B	A	B	B	A	B	A	A	B	A	A	A	A	B	A	B	B	A	B	B	A	A	B	A	A	A	B	A	B	B	A	B	B	B	B	A	A
	121.2	*wmc317-	B	B	B	B	B	B	A	B	A	B	B	A	B	B	A	B	A	A	B	A	A	A	B	B	A	B	B	A	B	B	A	A	B	B	A	A	B	A	B	B	A	B	B	B	-	A	-
	125.2	*P36/M32-185	B	B	B	B	B	B	A	B	A	-	B	A	B	B	A	B	A	A	B	B	A	A	B	A	A	B	B	A	B	B	A	A	B	B	A	B	B	A	B	B	A	A	B	B	B	A	A
	125.7	*P32/M42-215	B	B	B	B	B	B	A	B	A	A	B	A	B	B	A	B	A	A	B	B	A	A	B	A	A	B	B	A	B	B	A	A	B	B	A	A	B	A	B	B	A	A	B	B	B	A	A
	126.1	*P36/M36-185	B	B	B	B	B	B	A	B	A	B	B	A	B	B	A	B	-	A	B	B	A	A	B	A	A	B	B	A	B	B	A	A	B	B	A	B	B	A	B	B	A	A	B	B	B	A	A
	126.4	*P33/M33-120	B	B	B	B	B	B	A	B	A	B	B	A	B	B	A	B	A	A	B	B	A	A	B	A	A	B	B	A	B	B	A	A	B	B	A	-	B	A	B	B	A	A	-	B	B	A	A
	126.5	*P34/M42-330	B	B	B	B	B	B	A	B	A	B	B	A	B	B	A	B	A	A	B	B	A	A	A	A	A	B	B	A	B	B	A	A	B	B	A	-	B	A	B	B	A	A	B	B	B	A	A
	127	*P34/M36-123	B	B	-	B	B	B	A	B	A	B	B	A	B	B	A	B	A	A	B	B	A	A	B	A	A	B	B	A	B	B	A	A	A	B	A	B	B	A	B	B	-	A	B	B	B	A	A
	127.5	*P34/M42-202	B	B	B	B	B	B	A	B	A	B	B	A	B	B	A	B	A	A	B	B	A	A	B	A	A	B	B	A	B	B	A	A	B	B	A	-	B	A	B	B	A	A	B	B	B	A	A
	128.3	*P38/M37-80	B	B	B	B	B	B	A	B	A	B	B	A	B	B	A	B	-	-	B	B	A	A	B	A	A	B	B	A	-	B	A	A	B	B	A	A	B	A	B	B	A	A	B	B	B	A	A
	131.9	*gwm382a-	B	B	B	B	B	B	A	B	A	B	B	A	B	B	A	B	A	A	B	B	A	A	B	A	A	B	B	A	B	B	A	A	B	B	-	A	B	A	B	B	A	A	B	B	B	A	A
[truncated: 47 more columns]

## Sheet: 6B
Chromosome	cM
6B	0	*P31/M34-120	A	A	A	B	B	B	B	A	A	A	A	A	A	B	B	A	A	B	B	A	B	A	B	A	B	A	B	B	B	B	A	B	B	A	A	A	A	B	A	A	B	B	A	A	B	A	A
	5.3	*P43/M40-186	A	B	A	B	B	B	B	A	A	A	A	A	B	B	B	A	A	B	A	A	B	A	B	A	B	A	B	A	B	A	A	B	B	B	A	-	A	B	A	A	B	B	A	A	A	A	A
	7.5	*P35/M32-110	A	B	A	B	B	B	B	A	A	A	A	A	B	B	B	A	B	B	A	A	B	A	B	A	B	A	B	A	B	-	-	-	-	-	-	-	-	-	-	-	B	B	A	A	A	A	A
	11.4	*P31/M42-230	A	A	A	B	B	B	A	A	A	A	A	A	B	B	B	A	A	B	A	A	B	A	B	A	B	A	B	B	B	A	A	B	B	A	A	A	B	B	A	A	B	B	A	A	A	A	A
	14	*P32/M39-125	A	A	A	B	B	B	A	A	A	A	A	A	B	B	B	A	A	B	A	A	B	A	B	A	B	B	A	B	B	A	A	B	B	B	A	A	B	B	A	A	B	B	A	A	A	A	A
	29.7	*P39/M41-130	A	A	B	A	B	A	B	B	A	A	A	A	B	B	A	A	A	A	A	A	B	B	B	B	B	A	B	B	B	A	B	B	B	A	A	A	B	B	A	B	B	B	A	A	A	A	A
	35.1	*P35/M32-155	B	B	B	A	B	A	B	B	A	A	A	A	B	B	A	A	A	A	A	A	B	B	B	B	B	A	B	B	B	-	-	-	-	A	A	A	B	B	A	B	B	B	A	A	A	A	A
	39.3	*P34/M37-280	B	B	B	A	B	B	B	B	A	B	B	B	B	B	B	B	B	A	B	B	B	B	A	A	B	B	A	B	A	A	B	B	B	B	B	B	B	A	A	B	B	B	B	A	A	A	A
	44	*gwm626-	-	B	B	A	B	A	B	A	A	A	A	-	B	B	A	B	A	A	-	B	B	B	A	B	-	B	-	B	A	B	B	B	A	A	-	-	-	A	A	B	B	B	B	A	-	-	-
	48.3	*P36/M31-125	A	B	B	A	B	B	B	B	A	A	A	A	B	B	A	B	-	A	B	A	B	B	A	B	B	B	A	B	-	B	B	B	B	B	A	A	B	A	B	B	-	B	B	A	A	A	A
	51.1	*P37/M39-105	A	B	B	A	B	A	B	B	A	A	A	A	B	B	A	B	A	B	B	B	B	B	A	B	B	B	A	B	A	B	B	B	B	B	B	A	B	A	A	B	B	B	B	A	A	A	A
	52.1	*gwm191b-	A	B	B	A	B	B	B	B	A	A	A	A	B	B	A	B	A	A	B	A	B	B	A	B	B	B	A	B	B	B	B	B	B	A	B	-	B	A	A	B	B	B	B	A	A	A	A
	52.9	*gwm107c-	A	B	B	A	B	A	-	B	A	A	A	A	B	B	A	B	A	A	B	A	B	B	A	B	B	B	A	B	B	B	B	B	B	A	B	A	B	A	A	B	B	B	B	A	A	A	A
	53.6	*gwm193-	A	B	B	A	B	-	B	B	A	A	A	A	B	B	A	B	A	A	B	B	B	B	A	B	B	B	-	B	B	B	B	B	B	A	B	A	-	-	A	B	B	B	B	A	A	A	A
	53.8	*gwm133b-	A	B	B	A	B	A	B	-	A	A	A	A	B	B	A	B	A	A	B	B	B	B	A	B	B	B	A	B	B	B	B	B	B	A	B	A	B	A	A	B	B	B	B	A	A	A	A
	54.5	*gwm107b-	A	B	B	A	B	A	-	B	A	A	A	A	B	B	A	B	A	A	B	B	B	B	A	B	B	B	A	B	B	B	B	B	B	A	B	A	B	A	A	B	B	B	B	A	A	A	A
	56.1	*P33/M41-273	A	B	B	A	B	A	B	B	A	A	A	A	B	B	A	B	A	A	B	B	B	B	A	B	B	B	A	B	A	B	B	B	B	A	B	A	B	A	A	B	B	B	B	A	A	B	A
	60.8	*P34/M41-125	A	B	B	A	B	A	B	B	A	A	B	A	B	B	A	B	-	B	B	-	-	B	A	B	B	B	A	A	A	B	B	B	B	A	B	A	B	A	A	B	B	B	B	A	A	B	A
	61.8	*gwm219-	B	B	-	A	B	A	B	B	A	A	B	A	B	B	A	B	B	B	B	B	B	B	A	B	B	B	A	A	B	B	B	B	B	A	B	A	B	A	A	B	B	B	B	A	A	B	A
	67.1	*P34/M33-225	A	A	B	B	B	B	B	B	A	-	B	A	B	B	B	B	B	B	B	B	B	B	A	A	B	A	A	-	A	A	B	B	B	A	B	B	B	A	A	B	B	B	B	A	A	B	A
	74.3	*P31/M40-190	A	B	B	A	B	A	A	A	A	A	A	A	B	B	A	B	B	B	B	B	A	B	A	A	B	A	A	A	A	A	B	B	B	A	A	A	B	A	A	A	A	B	B	A	A	A	A
	75.4	*barc134-	A	B	B	A	B	A	A	-	A	A	A	A	B	B	B	B	B	B	B	B	A	B	A	A	B	A	A	A	A	A	B	B	B	A	A	A	B	A	A	A	A	B	B	A	A	B	A
	81.6	*P38/M31-275	A	B	A	A	B	A	A	B	A	-	A	B	B	B	A	A	B	B	B	B	A	B	-	A	B	A	A	B	A	B	B	B	B	B	A	B	B	A	A	B	A	B	B	A	A	B	A
	85.2	*P34/M32-192	A	B	A	A	B	A	A	B	A	B	A	A	B	B	A	A	B	B	B	B	A	B	A	A	B	A	A	A	A	A	B	B	B	B	A	-	B	A	A	A	A	-	B	A	A	B	A
	85.6	*P34/M35-120	A	B	A	A	B	A	A	B	A	-	A	A	B	B	A	A	B	B	B	B	A	B	A	A	B	A	A	A	A	A	B	B	B	B	A	-	B	A	A	A	A	B	B	A	A	B	A
	85.6	*Lr3	B	-	-	A	-	-	-	-	-	-	-	-	-	B	-	A	-	-	B	B	-	-	-	-	B	-	-	-	-	-	-	-	-	-	-	-	B	-	A	-	A	-	-	A	B	-	-
	86.4	*P43/M40-202	A	B	A	A	B	A	A	B	A	B	A	A	B	B	A	A	B	B	B	B	A	B	A	A	B	A	A	A	A	A	B	B	B	B	A	-	B	A	A	A	A	B	B	A	A	B	A
	86.9	*P33/M40-202	A	B	A	A	B	A	-	B	A	B	A	A	-	B	A	A	-	B	B	B	A	B	-	A	B	A	A	A	A	A	B	-	B	-	A	B	B	A	A	A	A	B	B	A	A	B	A
	87.4	*P36/M32-75	B	B	A	A	B	A	A	B	A	-	A	A	B	B	A	A	B	B	B	B	A	B	A	A	B	A	A	A	A	A	B	B	B	B	A	B	B	A	A	A	A	B	B	A	A	B	A
	87.7	*P36/M39-170	A	B	A	A	-	A	A	B	A	B	A	A	B	B	A	A	B	B	B	B	A	B	A	A	B	A	A	A	A	A	B	B	B	B	A	B	B	A	A	A	A	B	B	A	A	A	A
	89.1	*P31/M40-240	A	B	A	A	B	A	A	B	A	B	A	A	B	B	A	A	B	B	B	B	A	B	B	A	B	A	A	A	A	A	B	B	B	A	A	B	B	A	A	A	A	B	B	A	A	A	A
[truncated: 47 more columns]
