# Supplementary material for: Characterization and Use in Wheat Breeding of Leaf Rust Resistance Genes from Durable Varieties
Source: Biology (Basel). 2021 Nov 12;10(11):1168. doi: 10.3390/biology10111168 (PMC8615195; doi:10.3390/biology10111168)
Supplement: Supplementary file 1 [file biology-10-01168-s001.zip › Table S6 - Statistical analysis of field trials.xlsx]

## Sheet: raw
RILs	Ca-04	Ca-05	Rq-06	Ca-06	Ma-06	Ca-07	Ma-07	Ma09	Average	*BMP1	*Lr16-
1	20	40	20	20	30	30	40	25	28.125	A	A
2	80	80	70	75	80	80	70	70	75.625	B	B
3	70	70	70	65	70	80	70	60	69.375	B	B
4	80	70	50	75	55	70	50	50	62.5	B	B
6	70	70	70	40	55	60	60	45	58.75	B	B
7	40	40	20	20	35	30	40	30	31.875	A	A
8	30	20	50	40	35	40	60	45	40	A	B
9	30	30	40	15	35	20	10	15	24.375	A	A
10	70	70	70	65	55	70	70	55	65.625	B	B
13	50	40	50	15	45	40	30	20	36.25	A	A
14	70	80	60	45	65	70	80	45	64.375	B	B
15	40	50	60	45	55	50	60	40	50	A	A
16	70	50	60	40	65	60	50	40	54.375	A	-
17	80	80	60	75	55	70	60	55	66.875	B	B
18	40	40	40	40	35	30	50	30	38.125	A	A
19	70	80	70	65	65	80	80	65	71.875	B	B
21	70	80	50	45	55	50	50	45	55.625	B	B
22	30	50	50	20	35	40	30	30	35.625	A	A
23	80	80	70	75	75	80	70	70	75	B	B
24	70	80	70	70	65	70	70	65	70	B	B
26	70	80	70	70	75	70	80	70	73.125	B	B
27	30	40	40	30	35	10	30	20	29.375	A	A
28	40	30	40	35	25	30	30	25	31.875	A	B
29	50	50	60	25	35	50	40	25	41.875	A	A
31	80	80	80	65	65	70	70	65	71.875	B	B
32	40	50	60	45	25	60	60	60	50	-	-
34	70	70	50	75	-	70	50	60	63.5714	B	B
35	50	50	40	30	35	30	20	30	35.625	A	A
36	80	80	80	55	65	70	70	65	70.625	B	B
37	10	20	20	10	35	10	10	20	16.875	A	A
40	-	50	60	45	35	50	40	40	45.7143	A	A
41	70	60	70	45	55	60	60	60	60	B	B
42	40	50	60	20	35	30	40	35	38.75	A	A
43	60	80	80	65	65	80	70	70	71.25	B	B
44	20	40	30	20	35	30	30	20	28.125	A	A
46	30	40	50	35	35	40	30	30	36.25	A	A
47	70	70	70	75	55	60	70	60	66.25	B	B
48	40	60	50	35	35	50	30	35	41.875	A	A
49	70	80	60	75	45	40	40	40	56.25	B	B
50	80	80	70	65	55	80	50	65	68.125	B	B
52	60	60	60	45	45	40	40	60	51.25	B	B
54	40	30	40	35	25	50	40	25	35.625	A	A
55	40	50	60	35	45	40	30	30	41.25	A	A
56	70	70	50	65	55	60	80	70	65	B	B
57	40	50	50	35	45	30	40	30	40	A	A
58	-	70	70	75	55	70	70	65	67.8571	B	B
59	40	50	40	35	25	50	50	45	41.875	-	-
61	-	30	30	20	15	20	20	20	22.1429	A	A
62	-	50	60	65	45	80	60	60	60	B	B
63	20	30	40	20	-	20	30	20	25.7143	A	A
64	40	30	40	35	35	30	30	35	34.375	A	A
65	-	40	60	20	-	50	40	40	41.6667	A	A
66	40	50	40	40	45	50	20	20	38.125	A	A
67	50	60	70	65	65	70	70	60	63.75	B	B
68	-	60	70	65	65	80	60	60	65.7143	B	B
71	50	50	60	30	45	20	30	30	39.375	A	A
72	20	40	50	20	35	5	10	20	25	A	A
73	-	70	60	55	45	70	70	60	61.4286	B	B
74	30	40	50	25	35	40	40	35	36.875	A	A
75	70	70	50	55	55	80	70	60	63.75	B	B
76	-	70	60	55	45	50	70	60	58.5714	B	B
78	70	60	60	65	65	80	70	65	66.875	B	B
80	40	40	40	25	45	20	40	35	35.625	A	A
81	-	60	60	45	-	40	40	45	48.3333	B	B
82	80	80	70	55	65	40	60	65	64.375	B	B
84	60	60	70	65	45	50	70	55	59.375	B	B
85	80	80	80	70	65	70	70	70	73.125	B	B
86	40	30	40	45	45	30	40	30	37.5	A	A
87	-	70	60	60	55	80	60	65	64.2857	B	B
88	-	50	40	55	55	70	60	60	55.7143	B	B
89	70	70	70	55	55	50	30	40	55	-	-
90	-	60	60	30	45	10	5	25	33.5714	A	A
91	40	50	60	30	35	30	40	30	39.375	A	A
94	-	30	30	10	35	5	5	20	19.2857	A	A
96	-	50	60	35	35	30	40	35	40.7143	A	A
97	50	60	60	45	45	60	60	55	54.375	B	B
98	80	70	80	65	55	70	60	65	68.125	B	B
99	-	80	70	65	55	60	70	55	65	B	B
100	40	50	60	45	35	30	30	30	40	A	A
101	-	30	40	45	45	60	50	40	44.2857	A	A
102	40	30	40	40	35	60	40	35	40	A	A
103	40	40	50	45	45	60	50	50	47.5	A	A
104	20	40	50	35	45	20	20	30	32.5	A	A
105	50	70	60	35	45	60	50	40	51.25	B	B
106	50	50	50	35	45	50	30	40	43.75	A	A
107	60	80	70	45	65	70	80	65	66.875	B	B
108	-	50	50	45	35	50	30	40	42.8571	A	A
109	-	80	80	55	80	80	60	70	72.1429	B	B
110	-	40	60	20	35	30	40	30	36.4286	A	A
111	-	20	10	10	10	5	10	20	12.1429	A	A
112	10	40	40	20	45	30	50	35	33.75	A	A
114	70	70	60	45	65	60	40	55	58.125	B	B
115	-	80	70	65	55	80	60	65	67.8571	B	B
116	40	50	60	20	45	30	20	30	36.875	A	A
117	30	30	40	35	35	30	30	30	32.5	A	A
118	40	50	60	40	55	50	50	40	48.125	A	A
120	-	70	70	65	65	70	60	60	65.7143	B	B
121	-	50	60	30	35	30	30	30	37.8571	A	A
122	10	30	30	20	35	30	20	30	25.625	A	A
123	-	50	60	35	35	30	30	35	39.2857	A	A
124	-	40	50	35	45	50	50	40	44.2857	A	A
126	-	30	30	20	35	10	10	20	22.1429	A	A
127	20	40	50	35	45	30	30	30	35	-	-
128	-	60	40	30	35	30	20	30	35	A	B
129	10	40	40	45	45	70	70	55	46.875	A	B
130	-	50	50	20	45	30	20	30	35	A	A
131	-	70	70	55	35	60	50	65	57.8571	B	B
132	50	70	70	70	55	70	60	65	63.75	B	B
133	-	40	30	20	25	30	5	20	24.2857	A	A
134	30	50	40	40	35	20	40	30	35.625	A	A
135	80	70	80	75	45	70	60	55	66.875	B	B
136	50	50	40	55	35	70	60	55	51.875	-	-
137	60	60	60	60	45	60	60	55	57.5	B	B
138	-	60	60	55	55	80	70	65	63.5714	B	B
139	60	40	40	30	45	30	40	30	39.375	A	A
141	10	40	40	30	45	40	10	30	30.625	A	A
142	-	60	80	75	50	60	50	70	63.5714	B	B
144	80	60	70	75	-	80	60	65	70	B	B
BM	20	10	20	15	20	10	30	15	17.5	A	A
P	80	80	80	80	85	80	80	80	80.625	B	B

## Sheet: Ca
Mean	34.7727	69.7297		41.4754	70.5769		29.8361	61.4423		33.6885	67.3077			34.9559	67.0725
DE	13.5524	9.57035		9.80409	8.72532		10.1229	11.0408		15.0804	11.7349			12.9241	10.938
	Ca-04	Ca-04	Ca-04	Ca-05	Ca-05	Ca-05	Ca-06	Ca-06	Ca-06	Ca-07	Ca-07	Ca-07		Ca-All	Ca-All			F-Test Two-Sample for Variances				t-Test: Two-Sample Assuming Unequal Variances
	R	S	F test	R	S	F test	R	S	F test	R	S	F test		R	S	F test			Ca-04	Ca-04			Ca-04	Ca-04
	20	80	0.0173212	40	80	0.197462	20	75	0.25785	30	80	0.0339938		20	80	0.00862609			R	S			R	S
	40	70	T.test	40	70	T.test	20	65	T.test	30	80	T.test		40	70	T.test		Mean	34.7727	69.7297		Mean	34.7727	69.7297
	30	80	4.31761e-22	20	70	1.0168e-31	40	75	2.59993e-30	40	70	1.13387e-24		30	80	3.78781e-96		Variance	183.668	91.5916		Variance	183.668	91.5916
	30	70		30	70		15	40		20	60			30	70			Observations	44	37		Observations	44	37
	50	70		40	70		15	65		40	70			50	70			df	43	36		Hypothesized Mean Difference	0
	40	70		50	80		45	45		50	70			40	70			F	2.00529			df	77
	70	80		50	80		40	75		60	70			70	80			P(F<=f) one-tail	0.0173212			t Stat	-13.556
	40	70		40	80		40	65		30	80			40	70			F Critical one-tail	1.71466			P(T<=t) one-tail	2.1588e-22
	30	70		50	80		20	45		40	50			30	70							t Critical one-tail	1.66488
	30	80		40	80		30	75		10	80			30	80							P(T<=t) two-tail	4.31761e-22
	40	70		30	80		35	70		30	70			40	70							t Critical two-tail	1.99125
	50	70		50	80		25	70		50	70			50	70
	50	80		50	80		30	65		30	70			50	80			F-Test Two-Sample for Variances				t-Test: Two-Sample Assuming Equal Variances
	10	70		20	70		10	75		10	70			10	70				Ca-05	Ca-05			Ca-05	Ca-05
	40	80		50	80		45	55		50	70			40	80				R	S			R	S
	20	70		50	60		20	45		30	60			20	70			Mean	41.4754	70.5769		Mean	41.4754	70.5769
	30	60		40	80		20	65		30	80			30	60			Variance	96.1202	76.1312		Variance	96.1202	76.1312
	40	70		40	70		35	75		40	60			40	70			Observations	61	52		Observations	61	52
	40	70		60	80		35	75		50	40			40	70			df	60	51		Pooled Variance	86.9361
	40	80		30	80		35	65		50	80			40	80			F	1.26256			Hypothesized Mean Difference	0
	40	60		50	60		35	45		40	40			40	60			P(F<=f) one-tail	0.197462			df	111
	20	70		50	70		35	65		30	60			20	70			F Critical one-tail	1.5708			t Stat	-16.5365
	40	50		30	70		20	75		20	70			40	50							P(T<=t) one-tail	5.084e-32
	40	70		30	50		20	65		20	80			40	70							t Critical one-tail	1.6587
	50	70		30	60		35	65		30	70			50	70							P(T<=t) two-tail	1.0168e-31
	20	80		40	60		20	65		50	80			20	80							t Critical two-tail	1.98157
	30	60		50	70		40	55		50	70			30	60
	40	80		50	70		30	55		20	80			40	80
	40	50		40	70		20	55		5	50			40	50			F-Test Two-Sample for Variances				t-Test: Two-Sample Assuming Equal Variances
	40	80		40	60		25	65		40	80			40	80				Ca-06	Ca-06			Ca-06	Ca-06
	40	50		40	60		25	45		20	40			40	50				R	S			R	S
	40	60		30	80		45	55		30	40			40	60			Mean	29.8361	61.4423		Mean	29.8361	61.4423
	40	70		60	60		30	65		10	50			40	70			Variance	102.473	121.899		Variance	102.473	121.899
	20	50		50	80		30	70		30	70			20	50			Observations	61	52		Observations	61	52
	50	80		30	70		10	60		5	80			50	80			df	60	51		Pooled Variance	111.398
	10	60		50	50		35	55		30	70			10	60			F	0.840639			Hypothesized Mean Difference	0
	40	80		50	60		45	45		30	60			40	80			P(F<=f) one-tail	0.25785			df	111
	30			30	70		45	65		60	70			30	80			F Critical one-tail	0.642608			t Stat	-15.8658
	40			30	80		40	65		60	60			40	70							P(T<=t) one-tail	1.29997e-30
	10			40	70		45	35		60	60			10	70							t Critical one-tail	1.6587
	10			40	80		35	45		20	70			10	70							P(T<=t) two-tail	2.59993e-30
	30			50	80		35	55		50	80			30	70							t Critical two-tail	1.98157
	60			50	70		45	45		50	60			60	80
	10			40	80		20	65		30	80			10	80
				20	70		10	65		5	70			40	80			F-Test Two-Sample for Variances				t-Test: Two-Sample Assuming Unequal Variances
				40	70		20	55		30	60			40	80				Ca-07	Ca-07			Ca-07	Ca-07
				50	70		20	70		30	70			20	80				R	S			R	S
				30	70		35	75		30	70			30	80			Mean	33.6885	67.3077		Mean	33.6885	67.3077
				50	60		40	60		50	60			40	80			Variance	227.418	137.707		Variance	227.418	137.707
				50	60		30	55		30	80			50	80			Observations	61	52		Observations	61	52
				30	60		20	75		30	60			50	70			df	60	51		Hypothesized Mean Difference	0
				50	60		35	75		30	80			40	80			F	1.65146			df	110
				40			35			50				50	60			P(F<=f) one-tail	0.0339938			t Stat	-13.3137
				30			20			10				40	80			F Critical one-tail	1.5708			P(T<=t) one-tail	5.66934e-25
				60			30			30				30	70							t Critical one-tail	1.65882
				40			45			70				50	80							P(T<=t) two-tail	1.13387e-24
				50			20			30				50	80							t Critical two-tail	1.98177
				40			20			30				20	60
				50			40			20				50	70
				40			30			30				50	70			F-Test Two-Sample for Variances				t-Test: Two-Sample Assuming Unequal Variances
				40			30			40				40	50				Ca-All	Ca-All			Ca-All	Ca-All
														40	60				R	S			R	S
														60	60			Mean	34.9559	67.0725		Mean	34.9559	67.0725
														30	70			Variance	167.033	119.641		Variance	167.033	119.641
														50	70			Observations	227	193		Observations	227	193
														50	70			df	226	192		Hypothesized Mean Difference	0
														30	60			F	1.39613			df	418
														30	60			P(F<=f) one-tail	0.00862609			t Stat	-27.5831
														30	80			F Critical one-tail	1.25869			P(T<=t) one-tail	1.8939e-96
														40	60							t Critical one-tail	1.64851
														50	80							P(T<=t) two-tail	3.78781e-96
														50	70							t Critical two-tail	1.96566
														40	50
														40	60
														40	70
														30	80
														60	70
														50	80
														30	80
														50	70
														50	80
														30	70
														30	70
														40	70
														40	70
														50	60
														50	60
														40	60
														20	60
														40	75
														50	65
														30	75
														50	40
														50	65
														30	45
														50	75
														40	65
														30	45
														60	75
														40	70
														50	70
														40	65
														50	75
														40	55
														40	45
														20	65
														20	75
														40	75
														15	65
														15	45
														45	65
														40	75
														40	65
														20	65
														30	65
														35	55
														25	55
														30	55
														10	65
														45	45
														20	55
														20	65
														35	70
														35	60
														35	55
														35	45
														35	65
														20	65
														20	35
														35	45
														20	55
														40	45
														30	65
														20	65
														25	55
														25	70
														45	75
														30	60
														30	55
														10	75
														35	75
														45	80
														45	80
														40	70
														45	60
														35	70
														35	70
														45	70
														20	80
														10	50
														20	80
														20	70
														35	70
														40	70
														30	70
														20	70
														35	60
														35	80
														20	60
														30	40
														45	80
														20	40
														20	60
														40	70
														30	80
														30	70
														30	80
														30	70
														40	80
														20	50
														40	80
														50	40
														60	40
														30	50
														40	70
														10	80
														30	70
														50	60
														30	70
														10	60
														50	60
														30	70
														30	80
														40	60
														50	80
														50	70
														40	60
														30	70
														20	70
														20	60
														30	80
														50	60
														50	80
														20
														5
														40
														20
														30
														10
														30
														5
														30
														30
														60
														60
														60
														20
														50
														50
														30
														5
														30
														30
														30
														50
														30
														30
														30
														50
														10
														30
														70
														30
														30
														20
														30
														40

## Sheet: Ma
Mean	38.0508	57.449		32.2131	62.6923		30.5738	60.1923			33.5635	60.1634
DE	8.71072	10.0064		14.5351	10.6854		8.06734	7.9188			11.2612	9.77406
	Ma-06	Ma-06	Ma-06	Ma-07	Ma-07	Ma-07	Ma09	Ma09	Ma09		Ma-All	Ma-All	Ma-All		F-Test Two-Sample for Variances				t-Test: Two-Sample Assuming Equal Variances
	R	S	F test	R	S	F test	R	S	F test		R	S	F test			Ma-06	Ma-06			Ma-06	Ma-06
	30	80	0.155831	40	70	0.012823	25	70	0.448284		30	80	0.0358532			R	S			R	S
	35	70	T.test	40	70	T.test	30	60	T.test		35	70	T.test		Mean	38.0508	57.449		Mean	38.0508	57.449
	35	55	1.0318e-18	60	50	1.76083e-23	45	50	7.19322e-38		35	55	4.23469e-71		Variance	75.8767	100.128		Variance	75.8767	100.128
	35	55		10	60		15	45			35	55			Observations	59	49		Observations	59	49
	45	55		30	70		20	55			45	55			df	58	48		Pooled Variance	86.8582
	55	65		60	80		40	45			55	65			F	0.7578			Hypothesized Mean Difference	0
	65	55		50	60		40	55			65	55			P(F<=f) one-tail	0.155831			df	106
	35	65		50	80		30	65			35	65			F Critical one-tail	0.636138			t Stat	-10.7688
	35	55		30	50		30	45			35	55							P(T<=t) one-tail	5.15898e-19
	35	75		30	70		20	70			35	75							t Critical one-tail	1.65936
	25	65		30	70		25	65			25	65							P(T<=t) two-tail	1.0318e-18
	35	75		40	80		25	70			35	75							t Critical two-tail	1.9826
	35	65		20	70		30	65			35	65
	35	65		10	50		20	60			35	65
	35	55		40	70		40	65			35	55			F-Test Two-Sample for Variances				t-Test: Two-Sample Assuming Unequal Variances
	35	65		40	60		35	60			35	65				Ma-07	Ma-07			Ma-07	Ma-07
	35	55		30	70		20	70			35	55				R	S			R	S
	35	45		30	70		30	60			35	45			Mean	32.2131	62.6923		Mean	32.2131	62.6923
	35	55		30	40		35	40			35	55			Variance	211.27	114.178		Variance	211.27	114.178
	25	45		40	50		25	65			25	45			Observations	61	52		Observations	61	52
	45	55		30	40		30	60			45	55			df	60	51		Hypothesized Mean Difference	0
	45	55		40	80		30	70			45	55			F	1.85036			df	109
	15	45		20	70		20	65			15	45			P(F<=f) one-tail	0.012823			t Stat	-12.8123
	35	65		30	60		20	60			35	65			F Critical one-tail	1.5708			P(T<=t) one-tail	8.80416e-24
	45	65		30	70		35	60			45	65							t Critical one-tail	1.65895
	45	45		40	60		40	60			45	45							P(T<=t) two-tail	1.76083e-23
	35	55		20	70		20	60			35	55							t Critical two-tail	1.98197
	35	45		30	70		30	60			35	45
	45	65		10	70		20	60			45	65
	45	65		40	70		35	65			45	65
	45	45		40	40		35	45			45	45			F-Test Two-Sample for Variances				t-Test: Two-Sample Assuming Equal Variances
	35	65		40	60		30	65			35	65				Ma09	Ma09			Ma09	Ma09
	35	55		5	70		25	55			35	55				R	S			R	S
	35	55		40	70		30	70			35	55			Mean	30.5738	60.1923		Mean	30.5738	60.1923
	35	45		5	60		20	65			35	45			Variance	65.082	62.7074		Variance	65.082	62.7074
	45	55		40	60		35	60			45	55			Observations	61	52		Observations	61	52
	35	55		30	60		30	55			35	55			df	60	51		Pooled Variance	63.9909
	45	45		50	60		40	65			45	45			F	1.03787			Hypothesized Mean Difference	0
	45	65		40	70		35	55			45	65			P(F<=f) one-tail	0.448284			df	111
	45	80		50	50		50	40			45	80			F Critical one-tail	1.5708			t Stat	-19.617
	35	65		20	80		30	65			35	65							P(T<=t) one-tail	3.59661e-38
	35	55		30	60		40	70			35	55							t Critical one-tail	1.6587
	10	65		30	40		40	55			10	65							P(T<=t) two-tail	7.19322e-38
	45	35		40	60		30	65			45	35							t Critical two-tail	1.98157
	45	55		10	60		20	60			45	55
	35	45		50	50		35	65			35	45
	55	45		20	60		30	65			55	45			F-Test Two-Sample for Variances				t-Test: Two-Sample Assuming Unequal Variances
	35	55		30	60		30	55			35	55				Ma-All	Ma-All			Ma-All	Ma-All
	35	50		50	60		40	55			35	50				R	S			R	S
	35			30	70		30	65			35	70			Mean	33.5635	60.1634		Mean	33.5635	60.1634
	45			20	50		30	70			45	70			Variance	126.814	95.5323		Variance	126.814	95.5323
	35			30	60		35	65			35	50			Observations	181	153		Observations	181	153
	35			50			40				35	60			df	180	152		Hypothesized Mean Difference	0
	45			10			20				45	70			F	1.32745			df	332
	45			20			30				45	80			P(F<=f) one-tail	0.0358532			t Stat	-23.1083
	25			70			55				25	60			F Critical one-tail	1.29512			P(T<=t) one-tail	2.11735e-71
	35			20			30				35	80							t Critical one-tail	1.64946
	45			5			20				45	50							P(T<=t) two-tail	4.23469e-71
	45			40			30				45	70							t Critical two-tail	1.96714
				40			30				40	70
				10			30				40	80
											60	70
											10	50
											30	70
											60	60
											50	70
											50	70
											30	40
											30	50
											30	40
											40	80
											20	70
											10	60
											40	70
											40	60
											30	70
											30	70
											30	70
											40	70
											30	40
											40	60
											20	70
											30	70
											30	60
											40	60
											20	60
											30	60
											10	70
											40	50
											40	80
											40	60
											5	40
											40	60
											5	60
											40	50
											30	60
											50	60
											40	60
											50	70
											20	50
											30	60
											30	70
											40	60
											10	50
											50	45
											20	55
											30	45
											50	55
											30	65
											20	45
											30	70
											50	65
											10	70
											20	65
											70	60
											20	65
											5	60
											40	70
											40	60
											10	40
											25	65
											30	60
											45	70
											15	65
											20	60
											40	60
											40	60
											30	60
											30	60
											20	60
											25	65
											25	45
											30	65
											20	55
											40	70
											35	65
											20	60
											30	55
											35	65
											25	55
											30	40
											30	65
											20	70
											20	55
											35	65
											40	60
											20	65
											30	65
											20	55
											35	55
											35	65
											30	70
											25	65
											30
											20
											35
											30
											40
											35
											50
											30
											40
											40
											30
											20
											35
											30
											30
											40
											30
											30
											35
											40
											20
											30
											55
											30
											20
											30
											30
											30

## Sheet: Rq
Mean	45.4098	66.1538
DE	12.3253	9.32083
	Rq-06	Rq-06	Rq-06		F-Test Two-Sample for Variances				t-Test: Two-Sample Assuming Unequal Variances
	R	S	F test			Rq-06	Rq-06			Rq-06	Rq-06
	20	70	0.0211862			R	S			R	S
	20	70	T.test		Mean	45.4098	66.1538		Mean	45.4098	66.1538
	50	50	1.59563e-17		Variance	151.913	86.8778		Variance	151.913	86.8778
	40	70			Observations	61	52		Observations	61	52
	50	70			df	60	51		Hypothesized Mean Difference	0
	60	60			F	1.74858			df	110
	60	60			P(F<=f) one-tail	0.0211862			t Stat	-10.1692
	40	70			F Critical one-tail	1.5708			P(T<=t) one-tail	7.97814e-18
	50	50							t Critical one-tail	1.65882
	40	70							P(T<=t) two-tail	1.59563e-17
	40	70							t Critical two-tail	1.98177
	60	70
	40	80
	20	50
	60	80
	60	70
	30	80
	50	70
	50	60
	40	70
	60	60
	50	50
	30	70
	40	60
	40	70
	60	70
	40	60
	60	50
	50	60
	50	60
	40	60
	40	70
	60	70
	60	80
	30	60
	60	40
	60	60
	40	80
	40	70
	50	60
	50	70
	50	80
	50	60
	60	70
	10	70
	40	70
	60	70
	40	80
	60	60
	60	60
	30	80
	60	70
	50
	30
	40
	40
	50
	30
	40
	40
	40

## Sheet: All
Mean	36.0904	64.0741
DE	13.0316	10.9203	F test		F-Test Two-Sample for Variances				t-Test: Two-Sample Assuming Unequal Variances
	R	S	0.000109488			All	All			Todos	Todos
	20	80	T.test			R	S			R	S
	40	70	1.90321e-173		Mean	36.0588	64.1133		Mean	36.0588	64.1133
	30	80			Variance	169.997	119.582		Variance	169.997	119.582
	30	70			Observations	510	406		Observations	510	406
	40	70			df	509	405		Hypothesized Mean Difference	0
	50	70			F	1.42159			df	912
	40	80			P(F<=f) one-tail	0.000109488			t Stat	-35.4054
	70	70			F Critical one-tail	1.16865			P(T<=t) one-tail	9.51607e-174
	40	70							t Critical one-tail	1.64653
	30	80							P(T<=t) two-tail	1.90321e-173
	30	70							t Critical two-tail	1.96257
	40	70
	50	80
	40	70
	50	80
	10	70
	40	60
	20	70
	30	70
	40	80
	40	60
	40	70
	40	50
	40	70
	20	70
	40	80
	40	60
	50	80
	20	70
	30	50
	40	80
	40	50
	40	60
	40	70
	40	50
	40	80
	20	60
	50	80
	10	80
	40	70
	30	70
	40	70
	10	70
	20	80
	10	80
	30	80
	50	80
	60	80
	10	80
	20	80
	40	80
	40	70
	20	80
	30	60
	40	80
	50	70
	50	80
	40	80
	50	60
	40	70
	30	70
	50	50
	50	60
	50	60
	20	70
	50	70
	50	70
	40	60
	40	60
	60	80
	30	60
	50	80
	50	70
	50	50
	30	70
	30	60
	30	70
	40	80
	50	70
	50	80
	40	80
	40	70
	40	80
	30	70
	60	70
	50	70
	30	70
	50	60
	50	60
	30	60
	30	60
	40	70
	40	70
	50	50
	50	70
	40	70
	20	60
	40	60
	50	70
	30	50
	50	70
	50	70
	30	70
	50	80
	40	50
	30	80
	40	70
	60	80
	40	70
	50	60
	40	70
	50	60
	50	50
	40	70
	40	60
	10	70
	20	70
	20	60
	50	50
	40	60
	50	60
	60	60
	60	70
	40	70
	50	80
	40	60
	40	40
	60	70
	60	60
	40	80
	20	70
	60	60
	60	70
	30	80
	50	60
	50	70
	40	70
	60	70
	50	70
	40	80
	30	60
	40	60
	40	80
	60	70
	40	75
	60	65
	50	75
	50	40
	40	65
	40	45
	60	75
	60	65
	30	45
	60	75
	60	70
	40	70
	40	65
	50	75
	50	55
	50	45
	50	65
	60	75
	10	75
	40	65
	60	45
	40	65
	60	75
	60	65
	30	65
	60	65
	50	55
	30	55
	50	55
	40	65
	40	45
	50	55
	30	65
	40	70
	40	60
	40	55
	40	55
	20	45
	20	65
	20	65
	40	35
	15	45
	15	55
	45	45
	40	65
	40	65
	20	55
	30	70
	35	75
	25	60
	45	55
	30	75
	10	75
	45	80
	20	70
	20	55
	35	55
	35	55
	35	65
	35	55
	35	65
	35	55
	20	75
	20	65
	35	75
	20	65
	40	65
	30	55
	20	65
	25	55
	25	45
	45	55
	30	45
	30	55
	10	55
	35	45
	45	65
	45	65
	40	45
	45	55
	35	45
	35	65
	45	65
	20	45
	10	65
	20	55
	20	55
	35	55
	40	45
	30	55
	20	55
	35	45
	35	65
	20	80
	35	65
	30	55
	45	65
	20	35
	20	55
	40	45
	55	45
	30	55
	30	50
	15	80
	30	80
	35	70
	35	60
	35	70
	45	70
	55	70
	65	80
	35	50
	35	80
	35	70
	25	70
	35	70
	25	70
	35	70
	35	60
	35	80
	35	60
	35	40
	35	80
	35	40
	25	60
	45	70
	45	80
	25	70
	15	80
	35	70
	45	80
	45	50
	35	80
	35	40
	45	40
	45	50
	45	70
	35	80
	35	70
	35	50
	35	60
	45	70
	35	60
	45	60
	45	70
	45	80
	35	60
	35	80
	10	70
	45	60
	45	70
	35	70
	55	60
	35	80
	35	60
	35	80
	45	70
	35	70
	45	50
	35	60
	45	70
	45	80
	25	60
	35	80
	35	50
	45	70
	45	70
	20	80
	30	70
	30	50
	40	70
	20	60
	40	70
	50	70
	60	40
	30	50
	40	40
	10	80
	30	70
	50	60
	60	70
	30	60
	10	70
	50	70
	30	70
	30	70
	40	40
	50	60
	50	70
	40	70
	30	60
	50	60
	20	30
	20	60
	30	60
	50	70
	50	50
	20	80
	5	60
	40	40
	20	60
	30	60
	10	50
	30	60
	5	60
	30	60
	30	70
	60	50
	60	60
	60	70
	20	60
	50	50
	50	45
	30	55
	5	45
	30	55
	30	65
	30	45
	50	70
	30	65
	30	70
	30	65
	50	60
	10	65
	30	60
	30	70
	70	60
	30	40
	30	65
	20	60
	70	70
	30	65
	40	60
	10	60
	40	60
	40	60
	60	60
	10	60
	30	65
	60	45
	50	65
	50	55
	30	70
	30	65
	30	60
	40	40
	60	55
	20	65
	10	55
	40	40
	40	65
	30	70
	30	55
	30	65
	40	60
	30	65
	40	65
	50	55
	20	55
	30	65
	30	70
	40	65
	20
	30
	10
	40
	40
	40
	5
	40
	5
	40
	30
	50
	40
	50
	20
	30
	30
	40
	10
	50
	20
	30
	50
	30
	20
	30
	50
	10
	30
	20
	70
	20
	5
	40
	60
	40
	10
	30
	25
	30
	45
	15
	20
	40
	40
	30
	30
	20
	25
	25
	60
	30
	20
	40
	35
	20
	30
	35
	25
	30
	30
	45
	20
	20
	35
	40
	20
	30
	20
	35
	35
	30
	25
	30
	20
	35
	30
	40
	35
	50
	30
	40
	40
	30
	20
	35
	30
	30
	40
	30
	30
	35
	40
	20
	30
	30
	55
	30
	20
	30
	55
	30
	30
	15
