# Supplementary material for: Characterization and Use in Wheat Breeding of Leaf Rust Resistance Genes from Durable Varieties
Source: Biology (Basel). 2021 Nov 12;10(11):1168. doi: 10.3390/biology10111168 (PMC8615195; doi:10.3390/biology10111168)
Supplement: Supplementary file 1 [file biology-10-01168-s001.zip › Tables S3 and S4 - SSRs for background selection.xlsx]

## Sheet: Table S3
Table S3: SSRs markers assayed for recurrent parent background selection in 2BS-BM introgressions
Chr. Arm	ACA801 x BM		Baguette9 x BM		B. Biguá x BM		BioINTA1001 x BM
	BC1	BC2	BC1	BC2	BC1	BC2	BC1	BC2
1AS	barc28 gwm357	gwm357	barc28				barc28	gwm99
1AL			gwm135	barc213		gwm99
1BS	gwm273 gwm413 psp3000	barc194 gwm413 psp3000		gwm264			gwm273 psp3000
1BL			gwm403	gwm153		gwm259	gwm153	gwm259
1DS	wmc147	wmc147					wmc147
1DL	barc169 gdm19 gwm642 wmc216	barc169 wmc216	gwm642 barc169	gdm19	barc169 gdm19 wmc216		wmc216	barc169 gwm642
2AS		barc5 gwm636	barc212	barc5 gwm614	gwm636	gwm95 gwm614	barc5	wmc630
2AL			gwm382	gwm312	barc309	gwm311 gwm312	gwm312 gwm382	gwm312
2BS	barc160	gwm319		barc18 gwm382		barc160	gwm148
2BL	gwm120 gwm382 gwm388	gwm130 gwm388	gwm130 gwm388		gwm120	gwm120 gwm257 gwm388	gwm614	gwm120 gwm257 gwm388 gwm614
2DS		gwm261 gwm296	gwm455		barc124 gwm455 wmc25	gwm296 gwm515	gwm455 wmc630	gwm296 gwm515
2DL	gwm349		gwm349	wmc18	gwm349 gwm539	barc159 gwm157 gwm382	gwm349	barc159
3AL	gwm247	gwm391	gwm155		gwm155	gwm674
3AS		gwm369	barc19	gwm247 gwm391	gwm674	gwm369	barc19	gwm369
3BL	gwm299		gwm108		gwm247		gwm299	gwm247
3BS	barc87 gwm389 wmc69	wmc78	gwm389	wmc54	barc218 gwm69	gwm566 wmc69	gwm285	wmc78
3DS		barc8	barc135	barc135	barc8	barc8	barc8	gwm161
3DL		gwm645	gwm456	gwm52 gwm314	gwm456 gwm645 gwm664		gwm645
4AL	gwm160	gwm160	gwm397	gwm160	gwm610		gwm160	gwm397
4AL		barc106	barc343	gwm601	barc106
4AS	gwm165						gwm601	gwm165
4BL	gwm513	gwm495	gwm513		gwm165 gwm513	gwm538	gwm107	gwm513 gwm495
4BS			gwm368
4DL		wmc622	gwm194		gwm624 wmc622		gwm194
4DS	gwm194	barc308	barc308	wmc622	barc308		barc308	gwm194
5AL	gwm126	gwm617	gwm617	gwm410	gwm126 gwm291 gwm617	gwm617	gwm617
5AS			barc316		barc316	barc316	barc316	barc316
5BL	gwm604	wmc27	gwm604 barc4	gwm371 gwm499	gwm67 gwm604	gwm67 gwm554	gwm371 gwm499 gwm604	gwm499
5BS	gwm540	gwm540			gwm540		gwm140
5DL			gwm174	gwm272	gwm174		gwm174
5DS	gwm192	barc143	gwm192		barc143		gwm192
6AL						gwm570
6AS	barc3 gwm334		barc3		barc3 gwm334		gwm459
6BL			gwm219		gwm219 gwm626			gwm626
6BS	gwm193		gwm508	gwm193	gwm193		gwm193
6DL			gwm325	wmc773	gwm325 gwm55	barc21 wmc773	gwm325
6DS		gwm469	gwm469			gwm55
7AL					barc108		gwm332
7AS			barc64			gwm573	gwm471	gwm573
7BL	gwm146		gwm611	gwm46 gwm333	gwm146	gwm46	gwm146	gwm400
7BS	gwm400		gwm43			gwm400
7DL			gwm37				barc235
7DS			barc154					barc154

## Sheet: Table S4
Table S4: SSRs markers assayed for recurrent parent background selection in R46 introgressions
Chr. Arm	Onix x R46		R. Siriri x R46		KDE x R46
	BC1	BC2	BC1	BC2	BC1	selfed BC1	BC2 of selfed BC1
1AL		barc158 gwm99 gwm135	gwm135	barc158 barc213 gwm99			barc158 gwm99 gwm135
1AS	gwm135 gwm164	gwm357	gwm164		gwm164	gwm164	gwm164
1BL	gwm259	gwm403		gwm153	gwm403	gwm403	gwm403
1BS	gwm273 gwm604		gwm273	gwm18 psp3000	gwm273	gwm273	gwm18 gwm273 gwm604
1DL	wmc216		wmc216		gwm232	gwm232	gdm19
1DS			wmc147		wmc147		wmc147
2AL		gwm47 gwm312 gwm382		gwm47 gwm312	gwm356 gwm526	gwm356	gwm328 gwm526 gwm554
2AS		barc124 gwm71	gwm558 gwm636	barc212	barc212	barc212	barc212
2BL	gwm120		gwm120	gwm388	barc101 gwm120	barc101 gwm120 gwm526	gwm120
2BS		barc18 wmc597 gwm374	gwm257	barc18 wmc474 wmc764	gwm319	gwm319	gwm299 gwm319 gwm429
2DL	gwm382		gwm349		barc292 gdm19	barc292	gwm349
2DS		gwm296					gwm484
3AL					gwm332	gwm332	gwm391
3AS		barc19 gwm32 gwm369			barc19	barc19	barc19 gwm133 gwm369
3BL	gwm247		gwm247		gwm247 gwm299	gwm247 gwm299	barc206 barc292 gwm107 gwm247 gwm383
3BS	gwm389	barc218 gwm566 wmc54	wmc69,1 wmc78	wmc54 wmc69 wmc78	wmc54	wmc54	barc101 wmc54
3DL		gwm52		gwm52	gwm314 gwm383	gwm314 gwm383	gwm114
3DS	barc8			barc8 barc135	barc135	barc135
4AL	gwm350	gwm610	barc106	barc343	barc106 gwm397 gwm637	gwm397 gwm637	barc106 gwm350 gwm610 gwm637
4AS	barc106	gwm397			barc206	barc206	gwm165 gwm397
4BL			gwm495	gwm513	gwm495	gwm495	gwm314 gwm495
4BS					barc193		barc193
4DL	barc334 gwm624		wmc622		gwm194	gwm194
4DS		barc308		barc308	barc334	barc334	gwm194 gwm192
5AL	gwm293				gwm126	gwm126	gwm126 gwm293
5AS					gwm293	gwm293	gwm304
5BL				gwm371	barc4 gwm469		barc4 gwm469
5BS					gwm540	gwm540	gwm156 gwm544
5DL	gwm174			gwm174			gwm232
5DS	barc130			barc130	gwm190	gwm190	gwm190 gwm540
6AL		gwm427 gwm570		gwm427 gwm570
6AS	barc3	gwm334		barc3			gwm334
6BL				gwm626	gwm219	gwm219	gwm626 barc178 gwm88 gwm219
6BS	gwm508			gwm508	gwm88 gwm133 gwm193	gwm88 gwm133 gwm193	gwm518
6DL					barc21 gwm55	barc21 gwm55	barc21 gwm582
6DS	gwm469				gwm626	gwm626	gwm55
7AL	gwm332		gwm332				gwm332
7AS		gwm573		gwm350	gwm276	gwm276	gwm276
7BL	gwm146		gwm400
7BS			gwm46				gwm46
7DS							barc128
